# Supplementary material for: 6-Nitro-2,3-bis­(thio­phen-2-yl)quinoxaline
Source: IUCrdata. 2020 Feb 14;5(Pt 2):x200203. doi: 10.1107/S2414314620002035 (PMC9462183; doi:10.1107/S2414314620002035)
Supplement: Supplementary file 1 [file x-05-x200203-sup1.cif]

##############################################################################
#                                                                            #
# This CIF contains the data for a data article accepted for                 #
# publication in IUCrData. It conforms to the requirements of                #
# Notes for Authors for IUCrData, and has been                               #
# peer reviewed under the auspices of IUCrData.                              #
#                                                                            #
# Full details of the Crystallographic Information File format               #
# are given in the paper "The Crystallographic Information File (CIF):       #
# a New Standard Archive File for Crystallography" by S. R. Hall, F. H.      #
# Allen and I. D. Brown [Acta Cryst. (1991), A47, 655-685].                  #
#                                                                            #
# The current version of the core CIF dictionary is obtainable from          #
# ftp://ftp.iucr.org/pub/cif_core.dic.                                       #
#                                                                            #
# Software is freely available for graphical display of the structure(s)     #
# in this CIF. For information consult the CIF software page                 #
# http://www.iucr.org/resources/cif/software.                                #
#                                                                            #
# This file may be used for bona fide research purposes within the           #
# scientific community so long as proper attribution is given to the data    # 
# article from which it was obtained.                                        #
#                                                                            #
##############################################################################
data_I
_audit_creation_method
;
Olex2 1.2
(compiled 2018.04.03 svn.r3497 for OlexSys, GUI svn.r5486)
;
_chemical_name_systematic
;
6-Nitro-2,3-bis(thiophen-2-yl)quinoxaline
;
_chemical_name_common
;
6-Nitro-2,3-bis(thien-2-yl)quinoxaline
;
_chemical_formula_moiety     'C16 H9 N3 O2 S2'
_chemical_formula_sum     'C16 H9 N3 O2 S2'
_chemical_formula_iupac     'C16 H9 N3 O2 S2'
_chemical_formula_weight     339.38
_chemical_melting_point     474
_space_group_crystal_system     monoclinic
_space_group_name_H-M_alt     'P 1 21/c 1'
_space_group_name_Hall     '-P 2ybc'
loop_
    _space_group_symop_id
    _space_group_symop_operation_xyz
    1 'x, y, z'
    2 '-x, y+1/2, -z+1/2'
    3 '-x, -y, -z'
    4 'x, -y-1/2, z-1/2'
_cell_length_a     11.7649(4)
_cell_length_b     5.3386(2)
_cell_length_c     24.3536(8)
_cell_angle_alpha     90.00
_cell_angle_beta     105.610(3)
_cell_angle_gamma     90.00
_cell_volume     1473.18(9)
_cell_formula_units_Z     4
_cell_measurement_reflns_used     4982
_cell_measurement_theta_min     4.1858
_cell_measurement_theta_max     34.6699
_cell_measurement_temperature     293(2)
_exptl_crystal_description     block
_exptl_crystal_colour     yellow
_exptl_crystal_size_max     0.40
_exptl_crystal_size_mid     0.30
_exptl_crystal_size_min     0.18
_exptl_crystal_density_diffrn     1.530
_exptl_crystal_density_meas     ?
_exptl_crystal_density_method     'not measured'
_exptl_crystal_F_000     696
_exptl_absorpt_coefficient_mu     0.374
_exptl_absorpt_correction_type     multi-scan
_exptl_absorpt_process_details
;
(CrysAlisPro; Oxford Diffraction, 2009)
;
_exptl_absorpt_correction_T_min     0.87071
_exptl_absorpt_correction_T_max     1.00000
_exptl_special_details     ?
_diffrn_ambient_temperature     293(2)
_diffrn_source     'fine-focus sealed tube'
_diffrn_radiation_type     MoK\a
_diffrn_radiation_wavelength     0.71073
_diffrn_radiation_monochromator     'graphite'
_diffrn_measurement_device_type     'Oxford Diffraction Xcalibur, Sapphire3'
_diffrn_measurement_method     'phi and omega scans'
_diffrn_detector_area_resol_mean     ?
_diffrn_reflns_number     12501
_diffrn_reflns_av_R_equivalents     0.0197
_diffrn_reflns_av_unetI/netI     0.0328
_diffrn_reflns_theta_min     4.19
_diffrn_reflns_theta_max     34.74
_diffrn_reflns_theta_full     29.00
_diffrn_measured_fraction_theta_max     0.929
_diffrn_measured_fraction_theta_full     0.997
_diffrn_reflns_limit_h_min     -18
_diffrn_reflns_limit_h_max     18
_diffrn_reflns_limit_k_min     -8
_diffrn_reflns_limit_k_max     7
_diffrn_reflns_limit_l_min     -36
_diffrn_reflns_limit_l_max     38
_diffrn_standards_number     ?
_diffrn_standards_interval_count     ?
_diffrn_standards_interval_time     ?
_diffrn_standards_decay_%     ?
_refine_special_details
;
 Refinement of F^2^ against ALL reflections.  The weighted R-factor wR and
 goodness of fit S are based on F^2^, conventional R-factors R are based
 on F, with F set to zero for negative F^2^. The threshold expression of
 F^2^ > 2sigma(F^2^) is used only for calculating R-factors(gt) etc. and is
 not relevant to the choice of reflections for refinement.  R-factors based
 on F^2^ are statistically about twice as large as those based on F, and R-
 factors based on ALL data will be even larger.
  H atoms were included in calculated positions with C-H
distances of 0.93 \%A and were included in the refinement in riding motion
approximation with U~iso~ = 1.2 of the carrier atom.
;
_reflns_number_total     5931
_reflns_number_gt     3620
_reflns_threshold_expression     'I > 2\s(I)'
_refine_ls_structure_factor_coef     Fsqd
_refine_ls_matrix_type     full
_refine_ls_R_factor_all     0.0994
_refine_ls_R_factor_gt     0.0624
_refine_ls_wR_factor_gt     0.1848
_refine_ls_wR_factor_ref     0.1988
_refine_ls_goodness_of_fit_ref     1.060
_refine_ls_restrained_S_all     1.060
_refine_ls_number_reflns     5931
_refine_ls_number_parameters     208
_refine_ls_number_restraints     0
_refine_ls_hydrogen_treatment     constr
_refine_ls_weighting_scheme     calc
_refine_ls_weighting_details
         'calc w=1/[\s^2^(Fo^2^)+(0.0958P)^2^+0.3970P] where P=(Fo^2^+2Fc^2^)/3'
_atom_sites_solution_hydrogens     geom
_atom_sites_solution_primary     direct
_atom_sites_solution_secondary     difmap
_refine_ls_shift/su_max     0.001
_refine_ls_shift/su_mean     0.000
_refine_diff_density_max     0.514
_refine_diff_density_min     -0.334
_refine_ls_extinction_method     none
_refine_ls_extinction_coef     ?
loop_
    _atom_type_symbol
    _atom_type_description
    _atom_type_scat_dispersion_real
    _atom_type_scat_dispersion_imag
    _atom_type_scat_source
    'C' 'C' 0.0033 0.0016
                         'International Tables Vol C Tables 4.2.6.8 and 6.1.1.4'
    'H' 'H' 0.0000 0.0000
                         'International Tables Vol C Tables 4.2.6.8 and 6.1.1.4'
    'N' 'N' 0.0061 0.0033
                         'International Tables Vol C Tables 4.2.6.8 and 6.1.1.4'
    'O' 'O' 0.0106 0.0060
                         'International Tables Vol C Tables 4.2.6.8 and 6.1.1.4'
    'S' 'S' 0.1246 0.1234
                         'International Tables Vol C Tables 4.2.6.8 and 6.1.1.4'
_computing_data_collection
;
CrysAlis CCD (Oxford Diffraction, 2009)
;
_computing_cell_refinement
;
CrysAlis RED (Oxford Diffraction, 2009)
;
_computing_data_reduction
;
CrysAlis RED  (Oxford Diffraction, 2009)
;
_computing_structure_solution
;
SHELXS2014 (Sheldrick, 2008)
;
_computing_structure_refinement
;
SHELXL2014 (Sheldrick, 2008)
;
_computing_molecular_graphics
;
ORTEP-3 for Windows (Farrugia, 2012)
;
_computing_publication_material
;
<i>OLEX2</i> (Bourhis <i>et al.</i>,  2015)
;
loop_
    _atom_site_type_symbol
    _atom_site_label
    _atom_site_fract_x
    _atom_site_fract_y
    _atom_site_fract_z
    _atom_site_U_iso_or_equiv
    _atom_site_adp_type
    _atom_site_calc_flag
    _atom_site_occupancy
    _atom_site_disorder_assembly
    _atom_site_disorder_group
    S S1 0.16791(7) 0.82603(13) 0.52719(3) 0.0622(2) Uani d 1 . .
    S S2 0.02258(6) 1.15002(14) 0.31003(3) 0.0592(2) Uani d 1 . .
    O O1 0.30694(18) 0.1759(4) 0.20797(8) 0.0669(5) Uani d 1 . .
    O O2 0.43910(18) -0.0612(4) 0.26181(9) 0.0663(5) Uani d 1 . .
    N N2 0.20929(14) 0.7957(3) 0.33911(7) 0.0357(3) Uani d 1 . .
    N N1 0.36211(14) 0.6752(3) 0.44590(7) 0.0369(3) Uani d 1 . .
    N N3 0.37406(17) 0.1200(4) 0.25404(8) 0.0463(4) Uani d 1 . .
    C C1 0.27918(15) 0.8444(4) 0.44089(8) 0.0328(4) Uani d 1 . .
    C C2 0.20193(15) 0.9143(3) 0.38578(7) 0.0323(3) Uani d 1 . .
    C C3 0.29042(16) 0.6090(3) 0.34485(8) 0.0322(3) Uani d 1 . .
    C C4 0.29411(17) 0.4671(4) 0.29649(8) 0.0373(4) Uani d 1 . .
    H H4 0.2428 0.5008 0.2609 0.045 Uiso calc 1 . .
    C C5 0.37543(17) 0.2785(4) 0.30344(8) 0.0361(4) Uani d 1 . .
    C C6 0.45704(19) 0.2266(4) 0.35510(9) 0.0445(5) Uani d 1 . .
    H H6 0.5124 0.0998 0.3576 0.053 Uiso calc 1 . .
    C C7 0.45498(19) 0.3639(4) 0.40225(9) 0.0442(5) Uani d 1 . .
    H H7 0.5094 0.3318 0.4370 0.053 Uiso calc 1 . .
    C C8 0.37005(16) 0.5542(4) 0.39796(8) 0.0343(4) Uani d 1 . .
    C C9 0.26743(17) 0.9512(4) 0.49523(8) 0.0369(4) Uani d 1 . .
    C C10 0.3322(2) 1.1441(5) 0.52755(8) 0.0452(5) Uani d 1 . .
    H H10 0.3919 1.2336 0.5179 0.054 Uiso calc 1 . .
    C C11 0.2935(2) 1.1845(5) 0.57763(9) 0.0529(6) Uani d 1 . .
    H H11 0.3249 1.3084 0.6042 0.063 Uiso calc 1 . .
    C C12 0.2088(2) 1.0296(5) 0.58287(10) 0.0567(6) Uani d 1 . .
    H H12 0.1756 1.0320 0.6135 0.068 Uiso calc 1 . .
    C C13 0.11360(16) 1.1131(4) 0.37766(8) 0.0351(4) Uani d 1 . .
    C C14 0.08780(17) 1.2923(4) 0.41567(9) 0.0380(4) Uani d 1 . .
    H H14 0.1266 1.3051 0.4542 0.046 Uiso calc 1 . .
    C C15 -0.0063(2) 1.4494(5) 0.38591(12) 0.0545(6) Uani d 1 . .
    H H15 -0.0363 1.5785 0.4035 0.065 Uiso calc 1 . .
    C C16 -0.0479(2) 1.3957(5) 0.33041(13) 0.0607(7) Uani d 1 . .
    H H16 -0.1089 1.4836 0.3057 0.073 Uiso calc 1 . .
loop_
    _atom_site_aniso_label
    _atom_site_aniso_U_11
    _atom_site_aniso_U_22
    _atom_site_aniso_U_33
    _atom_site_aniso_U_12
    _atom_site_aniso_U_13
    _atom_site_aniso_U_23
    S1 0.0796(5) 0.0583(4) 0.0622(4) -0.0135(3) 0.0425(3) -0.0078(3)
    S2 0.0561(4) 0.0676(4) 0.0461(3) 0.0207(3) 0.0002(2) 0.0051(3)
    O1 0.0714(12) 0.0817(14) 0.0453(10) 0.0018(10) 0.0120(8) -0.0174(9)
    O2 0.0820(13) 0.0516(10) 0.0741(12) 0.0145(10) 0.0364(10) -0.0087(9)
    N2 0.0348(7) 0.0401(8) 0.0312(7) 0.0049(6) 0.0069(6) 0.0012(6)
    N1 0.0352(7) 0.0417(9) 0.0318(8) 0.0048(7) 0.0057(6) 0.0023(6)
    N3 0.0508(10) 0.0464(10) 0.0482(10) -0.0082(8) 0.0248(8) -0.0092(8)
    C1 0.0307(8) 0.0359(9) 0.0317(8) 0.0016(7) 0.0080(6) 0.0030(7)
    C2 0.0301(8) 0.0337(8) 0.0330(8) 0.0012(7) 0.0083(6) 0.0026(7)
    C3 0.0313(8) 0.0343(8) 0.0313(8) 0.0004(7) 0.0091(6) 0.0021(7)
    C4 0.0376(9) 0.0420(10) 0.0314(8) 0.0030(8) 0.0075(7) 0.0020(7)
    C5 0.0374(9) 0.0363(9) 0.0381(9) -0.0019(7) 0.0164(7) -0.0034(7)
    C6 0.0410(10) 0.0443(11) 0.0481(11) 0.0107(9) 0.0120(8) 0.0010(9)
    C7 0.0389(9) 0.0520(12) 0.0389(10) 0.0155(9) 0.0056(7) 0.0039(9)
    C8 0.0304(8) 0.0392(9) 0.0325(8) 0.0026(7) 0.0070(6) 0.0023(7)
    C9 0.0382(9) 0.0409(10) 0.0318(9) 0.0066(8) 0.0097(7) 0.0045(7)
    C10 0.0478(11) 0.0561(13) 0.0310(9) -0.0003(10) 0.0091(8) -0.0035(8)
    C11 0.0652(14) 0.0565(14) 0.0345(11) 0.0066(12) 0.0091(9) -0.0050(9)
    C12 0.0774(17) 0.0574(14) 0.0433(12) 0.0127(13) 0.0302(11) 0.0004(10)
    C13 0.0317(8) 0.0354(9) 0.0374(9) 0.0026(7) 0.0082(7) 0.0032(7)
    C14 0.0367(9) 0.0332(9) 0.0433(10) 0.0069(7) 0.0092(7) 0.0039(7)
    C15 0.0541(13) 0.0411(12) 0.0739(17) 0.0140(10) 0.0271(12) 0.0075(11)
    C16 0.0462(12) 0.0614(15) 0.0714(17) 0.0211(11) 0.0103(11) 0.0219(13)
_geom_special_details
;
 All esds (except the esd in the dihedral angle between two l.s. planes)
 are estimated using the full covariance matrix.  The cell esds are taken
 into account individually in the estimation of esds in distances, angles
 and torsion angles; correlations between esds in cell parameters are only
 used when they are defined by crystal symmetry.  An approximate (isotropic)
 treatment of cell esds is used for estimating esds involving l.s. planes.
;
loop_
    _geom_bond_atom_site_label_1
    _geom_bond_atom_site_label_2
    _geom_bond_site_symmetry_2
    _geom_bond_distance
    _geom_bond_publ_flag
    S1 C9 . 1.707(2) yes
    S1 C12 . 1.703(3) yes
    S2 C13 . 1.7171(19) yes
    S2 C16 . 1.696(3) yes
    O1 N3 . 1.223(3) yes
    O2 N3 . 1.216(3) yes
    N2 C2 . 1.324(2) yes
    N2 C3 . 1.361(2) yes
    N1 C1 . 1.311(2) yes
    N1 C8 . 1.359(2) yes
    N3 C5 . 1.467(3) yes
    C1 C2 . 1.453(2) yes
    C1 C9 . 1.481(3) yes
    C2 C13 . 1.461(3) yes
    C3 C4 . 1.411(3) yes
    C3 C8 . 1.408(2) yes
    C4 H4 . 0.9300 no
    C4 C5 . 1.368(3) yes
    C5 C6 . 1.390(3) yes
    C6 H6 . 0.9300 no
    C6 C7 . 1.368(3) yes
    C7 H7 . 0.9300 no
    C7 C8 . 1.409(3) yes
    C9 C10 . 1.392(3) yes
    C10 H10 . 0.9300 no
    C10 C11 . 1.428(3) yes
    C11 H11 . 0.9300 no
    C11 C12 . 1.327(4) yes
    C12 H12 . 0.9300 no
    C13 C14 . 1.420(3) yes
    C14 H14 . 0.9300 no
    C14 C15 . 1.422(3) yes
    C15 H15 . 0.9300 no
    C15 C16 . 1.339(4) yes
    C16 H16 . 0.9300 no
loop_
    _geom_angle_atom_site_label_1
    _geom_angle_atom_site_label_2
    _geom_angle_atom_site_label_3
    _geom_angle_site_symmetry_1
    _geom_angle_site_symmetry_3
    _geom_angle
    _geom_angle_publ_flag
    C12 S1 C9 . . 91.82(12) yes
    C16 S2 C13 . . 92.06(12) yes
    C2 N2 C3 . . 117.91(15) yes
    C1 N1 C8 . . 117.97(16) yes
    O1 N3 C5 . . 118.3(2) yes
    O2 N3 O1 . . 124.1(2) yes
    O2 N3 C5 . . 117.62(19) yes
    N1 C1 C2 . . 121.85(17) yes
    N1 C1 C9 . . 115.35(16) yes
    C2 C1 C9 . . 122.76(16) yes
    N2 C2 C1 . . 120.08(16) yes
    N2 C2 C13 . . 116.08(16) yes
    C1 C2 C13 . . 123.84(16) yes
    N2 C3 C4 . . 119.05(16) yes
    N2 C3 C8 . . 121.41(17) yes
    C8 C3 C4 . . 119.54(17) yes
    C3 C4 H4 . . 121.0 no
    C5 C4 C3 . . 118.00(17) yes
    C5 C4 H4 . . 121.0 no
    C4 C5 N3 . . 118.04(18) yes
    C4 C5 C6 . . 123.28(18) yes
    C6 C5 N3 . . 118.66(19) yes
    C5 C6 H6 . . 120.4 no
    C7 C6 C5 . . 119.27(19) yes
    C7 C6 H6 . . 120.4 no
    C6 C7 H7 . . 120.1 no
    C6 C7 C8 . . 119.78(19) yes
    C8 C7 H7 . . 120.1 no
    N1 C8 C3 . . 120.51(17) yes
    N1 C8 C7 . . 119.36(16) yes
    C3 C8 C7 . . 120.06(17) yes
    C1 C9 S1 . . 119.81(15) yes
    C10 C9 S1 . . 111.71(16) yes
    C10 C9 C1 . . 128.42(19) yes
    C9 C10 H10 . . 125.0 no
    C9 C10 C11 . . 110.0(2) yes
    C11 C10 H10 . . 125.0 no
    C10 C11 H11 . . 122.9 no
    C12 C11 C10 . . 114.1(2) yes
    C12 C11 H11 . . 122.9 no
    S1 C12 H12 . . 123.8 no
    C11 C12 S1 . . 112.30(18) yes
    C11 C12 H12 . . 123.8 no
    C2 C13 S2 . . 116.76(14) yes
    C14 C13 S2 . . 111.13(14) yes
    C14 C13 C2 . . 132.09(17) yes
    C13 C14 H14 . . 125.1 no
    C13 C14 C15 . . 109.80(19) yes
    C15 C14 H14 . . 125.1 no
    C14 C15 H15 . . 122.8 no
    C16 C15 C14 . . 114.3(2) yes
    C16 C15 H15 . . 122.8 no
    S2 C16 H16 . . 123.7 no
    C15 C16 S2 . . 112.70(18) yes
    C15 C16 H16 . . 123.7 no
data_global
_journal_date_recd_electronic     2020-02-12
_journal_date_accepted     2020-02-12
_journal_name_full     'IUCrData'
_journal_year     2020
_journal_volume     5
_journal_issue      2
_journal_page_first     0
_journal_page_last     0
_journal_paper_category     HO
_journal_paper_doi     10.1107/S2414314620002035
_journal_coeditor_code     FF4034
_publ_contact_author_name     'Guy Crundwell'
_publ_contact_author_address
;
Department of Chemistry & Biochemistry
Central Connecticut State University
1619 Stanley Street
New Britain, CT 06053
;
_publ_contact_author_email     'crundwellg@ccsu.edu'
_publ_contact_author_fax     '8608322704'
_publ_contact_author_phone     '8608322682'
_publ_section_title
;
6-Nitro-2,3-bis(thiophen-2-yl)quinoxaline
;
_publ_section_title_footnote     .
loop_
    _publ_author_name
    _publ_author_footnote
    _publ_author_address
    'de Freitas, Jorge F.' .
;
Department of Chemistry & Biochemistry
Central Connecticut State University
1619 Stanley Street
New Britain, CT 06053
USA
;
    'Brown, Shayne' .
;
Department of Chemistry & Biochemistry
Central Connecticut State University
1619 Stanley Street
New Britain, CT 06053
USA
;
    'Oberndorfer, James S.' .
;
Department of Chemistry & Biochemistry
Central Connecticut State University
1619 Stanley Street
New Britain, CT 06053
USA
;
    'Crundwell, Guy' .
;
Department of Chemistry & Biochemistry
Central Connecticut State University
1619 Stanley Street
New Britain, CT 06053
USA
;
_publ_section_synopsis
;
The structure of the title nitrobis(thiophen-2-yl)quinoxaline has been
determined at 298 K.
;
