# Supplementary material for: 6-Nitro-2,3-bis­(thio­phen-2-yl)quinoxaline
Source: IUCrdata. 2020 Feb 14;5(Pt 2):x200203. doi: 10.1107/S2414314620002035 (PMC9462183; doi:10.1107/S2414314620002035)
Supplement: Supplementary file 2 [file x-05-x200203-Isup2.hkl]

# 
# h,k,l, Fc-squared, Fo-squared, sigma(Fo-squared) and status flag 
# 
data_I
_shelx_title ' gc16 in P2(1)/c' 
_shelx_refln_list_code          4 
_shelx_F_calc_maximum      145.91 
_exptl_crystal_F_000       696.00 
_reflns_d_resolution_high  0.6237 
 
loop_ 
 _symmetry_equiv_pos_as_xyz 
 'x, y, z' 
 '-x, y+1/2, -z+1/2' 
 '-x, -y, -z' 
 'x, -y-1/2, z-1/2' 
 
_cell_length_a    11.7649 
_cell_length_b     5.3386 
_cell_length_c    24.3536 
_cell_angle_alpha  90.000 
_cell_angle_beta  105.610 
_cell_angle_gamma  90.000 
 
_shelx_F_squared_multiplier     1.000 
 
loop_ 
 _refln_index_h 
 _refln_index_k 
 _refln_index_l 
 _refln_F_squared_calc 
 _refln_F_squared_meas 
 _refln_F_squared_sigma 
 _refln_observed_status 
   3   0   0     7162.96     8318.37     54.38 o 
   4   0   0      586.47      634.90      4.68 o 
   5   0   0      741.63      656.06      5.17 o 
   6   0   0     1930.14     1987.37      9.84 o 
   7   0   0      367.46      311.05      4.68 o 
   8   0   0       45.39       44.70      2.50 o 
   9   0   0       19.71       12.13      2.34 o 
  10   0   0      112.07      111.56      3.50 o 
  11   0   0      895.09      887.85     24.98 o 
  12   0   0      707.54      690.26     12.06 o 
  13   0   0        0.77       12.80      6.15 o 
  14   0   0       25.03       21.66      6.64 o 
  15   0   0       25.11       25.10      7.14 o 
  16   0   0        5.15        7.63      7.14 o 
  17   0   0        6.31        2.71      7.14 o 
   2   1   0     3783.59     3995.75     29.93 o 
   3   1   0     5143.22     6275.64     45.40 o 
   4   1   0     5226.40     5836.64     45.00 o 
   5   1   0      527.72      467.73      3.06 o 
   6   1   0      445.10      520.90      3.36 o 
   7   1   0        9.74        8.64      1.40 o 
   8   1   0       82.85      112.89      2.34 o 
   9   1   0      153.06      136.63      2.65 o 
  10   1   0      296.77      268.27      3.56 o 
  11   1   0      154.92      171.68      7.26 o 
  12   1   0        0.19        3.46      4.26 o 
  13   1   0       96.42      104.99      5.48 o 
  14   1   0      100.35       99.44      8.00 o 
  15   1   0       23.86       22.05      4.96 o 
  16   1   0       12.66       11.20      5.05 o 
  17   1   0        0.20        1.73      5.13 o 
   0   2   0     1459.35     1482.90      8.61 o 
   1   2   0        0.43        4.03      0.80 o 
   2   2   0       12.33       24.80      1.54 o 
   3   2   0       36.10       34.40      1.82 o 
   4   2   0      694.64      819.22     10.46 o 
   5   2   0       10.12       11.91      2.00 o 
   6   2   0      166.69      146.83      5.29 o 
   7   2   0      162.81      196.32      3.78 o 
   8   2   0      110.60      101.60      3.49 o 
   9   2   0       22.81       23.78      3.05 o 
  10   2   0       27.35       29.20      3.23 o 
  11   2   0        3.34        7.81      2.91 o 
  12   2   0        0.83       -1.48      5.66 o 
  13   2   0        8.10        7.63      4.35 o 
  14   2   0       12.03       19.73      4.70 o 
  15   2   0        4.91       11.16      4.78 o 
  16   2   0        5.61        8.84      4.96 o 
  17   2   0        5.07        9.35      7.38 o 
   1   3   0      273.98      384.72      2.68 o 
   2   3   0      338.52      306.31     13.47 o 
   3   3   0      159.02      153.67      6.40 o 
   4   3   0       51.52       42.57      2.46 o 
   5   3   0      369.87      361.88      5.54 o 
   6   3   0       26.59       34.18      2.78 o 
   7   3   0        2.04       10.46      2.96 o 
   8   3   0       44.52       43.01      3.19 o 
   9   3   0        0.07        4.52      2.90 o 
  10   3   0       93.25      104.33      3.96 o 
  11   3   0        4.44       12.48      3.36 o 
  12   3   0        0.70        0.15      3.31 o 
  13   3   0       34.41       42.57      6.64 o 
  14   3   0        0.63        2.21      4.35 o 
  15   3   0        0.03        2.47      4.61 o 
  16   3   0        0.75        4.18      4.70 o 
   0   4   0     1005.64      997.17      6.10 o 
   1   4   0      168.32      136.29      4.01 o 
   2   4   0       40.93       43.00      3.39 o 
   3   4   0      217.01      223.98      4.43 o 
   4   4   0        0.32       15.13      2.24 o 
   5   4   0        0.25        6.29      2.21 o 
   6   4   0      131.02      132.15      3.99 o 
   7   4   0      144.70      120.50      4.92 o 
   8   4   0       17.79       15.70      3.04 o 
   9   4   0        0.46        0.92      3.12 o 
  10   4   0        1.05        1.92      3.29 o 
  11   4   0        0.03        1.60      3.43 o 
  12   4   0        4.04        7.34      3.54 o 
  13   4   0       14.47       11.32      5.91 o 
  14   4   0        0.10        5.41      6.15 o 
  15   4   0        0.46        0.25      6.40 o 
   1   5   0        3.74       -0.96      3.22 o 
   2   5   0       59.24       63.81      3.82 o 
   3   5   0       60.19       60.85      3.99 o 
   4   5   0       23.94       30.70      3.64 o 
   5   5   0       84.11       81.43      3.99 o 
   6   5   0       41.60       44.83      3.71 o 
   7   5   0       11.28       14.70      2.59 o 
   8   5   0        0.68        9.01      2.63 o 
   9   5   0       42.93       50.00      3.14 o 
  10   5   0      103.59      109.88      7.26 o 
  11   5   0       16.56       26.24      4.09 o 
  12   5   0       43.11       36.73      4.17 o 
  13   5   0        9.35        4.68      5.91 o 
  14   5   0        0.37        0.25      5.91 o 
   0   6   0       54.38       68.17      6.40 o 
   1   6   0       24.43       28.18      4.09 o 
   2   6   0       26.55       25.26      4.09 o 
   3   6   0        6.03        1.58      3.74 o 
   4   6   0        0.07        0.69      3.64 o 
   5   6   0        3.16        0.75      3.64 o 
   6   6   0       44.88       43.50      4.13 o 
   7   6   0       17.90       16.56      3.78 o 
   8   6   0        3.28        7.35      3.71 o 
   9   6   0        4.92        5.66      5.41 o 
  10   6   0        8.54       10.83      5.91 o 
  11   6   0        0.13       -1.72      5.41 o 
  12   6   0        3.46        1.72      5.41 o 
   1   7   0        8.80        7.85      4.09 o 
   2   7   0        1.12       -0.23      4.17 o 
   3   7   0       18.55       17.04      4.24 o 
   4   7   0       34.89       34.09      4.43 o 
   5   7   0       26.97       28.61      4.41 o 
   6   7   0        0.63        1.71      3.96 o 
   7   7   0       11.17       10.44      4.06 o 
   8   7   0        7.75        9.60      5.91 o 
   9   7   0       27.51       33.71      6.89 o 
  10   7   0       13.27       16.73      6.40 o 
   0   8   0       10.22        6.89      5.91 o 
   1   8   0        0.41        2.09      4.00 o 
   2   8   0        4.31        7.44      4.34 o 
   3   8   0        0.17        3.33      4.26 o 
   4   8   0        0.09        5.36      4.41 o 
   5   8   0        8.34        9.60      5.41 o 
   6   8   0        0.06        5.17      5.41 o 
 -17   1   1        9.26       10.10      5.21 o 
 -16   1   1       36.12       38.90      5.39 o 
 -15   1   1       41.08       32.69      5.13 o 
 -14   1   1        0.14       13.17      4.87 o 
 -13   1   1      171.53      164.32     11.44 o 
 -12   1   1        8.14        6.88      2.76 o 
 -11   1   1       43.56       50.52      3.58 o 
 -10   1   1      170.40      164.32      3.10 o 
  -9   1   1       87.83       93.75      2.58 o 
  -8   1   1      137.54      147.44      3.78 o 
  -7   1   1        7.24        9.58      1.49 o 
  -6   1   1      261.84      308.18      4.14 o 
  -5   1   1      352.91      446.78      2.96 o 
  -4   1   1      520.45      755.47      7.26 o 
  -3   1   1    10663.38    11775.26     73.21 o 
  -2   1   1     8413.95    10173.22     48.00 o 
  -1   1   1      811.98      883.34      8.72 o 
   1   1   1      989.33      898.60      4.49 o 
   2   1   1     2656.68     2881.05     21.42 o 
   3   1   1        0.13       27.35      1.47 o 
   4   1   1       85.12       68.48      3.35 o 
   5   1   1      907.51      952.08     13.17 o 
   6   1   1      500.44      507.29      5.13 o 
   7   1   1      363.15      339.28      3.00 o 
   8   1   1        5.89        9.57      1.60 o 
   9   1   1       61.58       56.03      2.18 o 
  10   1   1      390.07      350.77     11.81 o 
  11   1   1        8.63       11.62      3.91 o 
  12   1   1      103.77      104.14      5.31 o 
  13   1   1        9.28        9.70      4.43 o 
  14   1   1       17.07       18.06      4.61 o 
  15   1   1       17.64       11.44      4.87 o 
  16   1   1        1.84        4.55      5.05 o 
  17   1   1        5.62        5.76      6.15 o 
 -17   2   1       15.26       16.35      5.31 o 
 -16   2   1       11.31       16.52      5.17 o 
 -15   2   1       44.64       54.63      5.39 o 
 -14   2   1        0.60        1.48      4.70 o 
 -13   2   1        0.07       -2.46      5.91 o 
 -12   2   1        1.13        1.98      3.09 o 
 -11   2   1       98.38      101.31      4.31 o 
 -10   2   1      326.50      326.19     12.80 o 
  -9   2   1       85.33       74.29      3.49 o 
  -8   2   1      221.12      213.15      8.37 o 
  -7   2   1       33.93       45.12      2.66 o 
  -6   2   1     1668.26     1506.29      7.82 o 
  -5   2   1       12.01       67.73      2.71 o 
  -4   2   1     1384.56     1583.34      7.51 o 
  -3   2   1     5344.94     5550.38     64.78 o 
  -2   2   1      939.96     1190.63      3.36 o 
  -1   2   1        0.02        6.91      1.04 o 
   0   2   1      622.05      441.75     11.07 o 
   1   2   1     1224.40     1248.67     23.25 o 
   2   2   1     2643.56     2750.03     35.07 o 
   3   2   1      525.89      438.77      3.65 o 
   4   2   1     3307.82     3696.23     57.09 o 
   5   2   1       38.90       48.92      2.17 o 
   6   2   1       67.77       71.62      2.66 o 
   7   2   1      251.31      229.08      3.84 o 
   8   2   1      678.72      696.73     20.06 o 
   9   2   1      162.70      160.04      4.13 o 
  10   2   1      106.74      119.18      4.92 o 
  11   2   1       14.09       13.78      2.91 o 
  12   2   1        4.38        7.37      4.06 o 
  13   2   1        1.45        2.38      4.26 o 
  14   2   1       18.60       19.83      4.78 o 
  15   2   1       19.85       22.95      6.40 o 
  16   2   1       26.68       25.41      5.05 o 
  17   2   1        0.87        2.71      6.89 o 
 -16   3   1        2.97        9.10      4.96 o 
 -15   3   1        2.32        6.15      4.70 o 
 -14   3   1        2.35        3.94      6.40 o 
 -13   3   1        0.29        6.89      5.91 o 
 -12   3   1        0.43        1.90      3.36 o 
 -11   3   1      164.25      164.88     17.10 o 
 -10   3   1       60.13       60.09      3.71 o 
  -9   3   1      110.26      107.60      3.82 o 
  -8   3   1      179.61      195.26      4.26 o 
  -7   3   1       62.15       71.07      3.39 o 
  -6   3   1       66.33       52.51      2.84 o 
  -5   3   1        2.79        1.85      2.17 o 
  -4   3   1      231.59      194.72      3.25 o 
  -3   3   1        0.10        3.87      0.87 o 
  -2   3   1      283.58      384.50      2.99 o 
  -1   3   1        8.61        6.84      1.21 o 
   0   3   1     1098.45     1049.41      6.35 o 
   1   3   1     2144.75     2026.82     25.62 o 
   2   3   1       62.84       48.26      5.85 o 
   3   3   1      145.62      141.99      2.41 o 
   4   3   1      542.64      552.37      5.04 o 
   5   3   1      465.30      471.18      9.11 o 
   6   3   1     1436.94     1431.02      8.44 o 
   7   3   1      797.14      761.97      6.87 o 
   8   3   1       39.82       43.18      3.12 o 
   9   3   1        0.05        2.39      2.94 o 
  10   3   1      159.17      141.16      4.37 o 
  11   3   1       92.87       94.24      7.38 o 
  12   3   1       19.78       39.13      6.15 o 
  13   3   1        1.58        6.01      4.17 o 
  14   3   1        0.19        0.42      4.26 o 
  15   3   1        2.44        9.19      4.61 o 
  16   3   1        0.50       -0.31      4.78 o 
 -15   4   1        1.57        2.83      4.43 o 
 -14   4   1       38.32       32.98      6.64 o 
 -13   4   1       15.37       16.98      5.91 o 
 -12   4   1        0.18        4.30      3.64 o 
 -11   4   1        8.53        7.26      3.56 o 
 -10   4   1        0.25        2.58      3.13 o 
  -9   4   1       53.49       39.87      3.48 o 
  -8   4   1      117.17       91.50      3.74 o 
  -7   4   1       77.09       69.21      3.54 o 
  -6   4   1       43.61       40.64      3.57 o 
  -5   4   1      253.14      273.45      4.55 o 
  -4   4   1      753.46      718.27      5.28 o 
  -3   4   1        1.38        3.49      2.87 o 
  -2   4   1       68.89       71.22      3.56 o 
  -1   4   1       49.44       52.09      2.92 o 
   0   4   1      341.14      310.85      3.43 o 
   1   4   1      368.55      352.80      5.13 o 
   2   4   1     1159.45     1135.95      8.00 o 
   3   4   1       89.99       90.61      3.47 o 
   4   4   1        1.22        1.41      2.66 o 
   5   4   1       11.46       11.02      2.24 o 
   6   4   1      111.01       94.72      2.92 o 
   7   4   1      119.16      130.12      3.18 o 
   8   4   1       39.93       36.16      3.39 o 
   9   4   1        5.61        4.66      3.22 o 
  10   4   1       63.27       66.67      3.99 o 
  11   4   1       11.57       13.66      3.60 o 
  12   4   1        1.28        0.00      5.66 o 
  13   4   1        3.43        2.46      5.91 o 
  14   4   1        1.37        4.18      6.15 o 
  15   4   1        0.05        2.95      6.40 o 
 -14   5   1        0.03       -0.25      5.91 o 
 -13   5   1        1.78       -2.71      5.91 o 
 -12   5   1        0.08        2.34      3.74 o 
 -11   5   1        0.03        2.20      3.56 o 
 -10   5   1       17.73       22.59      3.82 o 
  -9   5   1       39.46       37.86      3.02 o 
  -8   5   1       66.20       63.99      3.05 o 
  -7   5   1        0.19        3.48      2.53 o 
  -6   5   1      132.89      126.41      4.41 o 
  -5   5   1        6.34       11.23      3.36 o 
  -4   5   1       84.28       68.89      3.99 o 
  -3   5   1        7.57        6.28      3.57 o 
  -2   5   1       35.97       33.38      3.74 o 
  -1   5   1       29.97       33.24      3.74 o 
   0   5   1       29.17       30.72      3.48 o 
   1   5   1       42.64       45.51      3.82 o 
   2   5   1       51.41       57.77      2.85 o 
   3   5   1      243.50      228.58      5.11 o 
   4   5   1       66.19       50.52      3.71 o 
   5   5   1       95.75       83.77      4.18 o 
   6   5   1        1.48       -0.25      3.01 o 
   7   5   1      120.52       95.47      3.36 o 
   8   5   1       60.46       65.66      3.10 o 
   9   5   1       43.61       43.52      4.43 o 
  10   5   1        1.09        4.30      3.64 o 
  11   5   1        6.39        8.32      3.82 o 
  12   5   1       20.09       18.24      4.09 o 
  13   5   1        0.31       -3.45      5.91 o 
  14   5   1        2.36       -0.49      6.15 o 
 -12   6   1        0.05       -0.98      5.91 o 
 -11   6   1        6.54       -1.48      6.15 o 
 -10   6   1       55.43       66.93      7.14 o 
  -9   6   1        2.42        3.84      3.60 o 
  -8   6   1       22.57       23.03      3.99 o 
  -7   6   1        1.75       -0.19      3.64 o 
  -6   6   1        0.42        2.36      3.64 o 
  -5   6   1        6.53        9.69      3.82 o 
  -4   6   1       36.61       29.50      4.17 o 
  -3   6   1       18.99       21.00      3.91 o 
  -2   6   1       26.27       31.98      4.09 o 
  -1   6   1       91.25       93.02      4.70 o 
   0   6   1      207.63      197.63      5.66 o 
   1   6   1        2.76        5.70      3.99 o 
   2   6   1       56.23       51.21      4.34 o 
   3   6   1       50.22       50.56      4.17 o 
   4   6   1        7.67        3.09      3.64 o 
   5   6   1        4.59        6.68      3.64 o 
   6   6   1        4.91        6.76      3.60 o 
   7   6   1       23.31       22.96      3.71 o 
   8   6   1       15.17       13.20      3.67 o 
   9   6   1       35.99       32.48      6.15 o 
  10   6   1       46.35       33.71      6.64 o 
  11   6   1        3.33       -0.25      5.66 o 
  -9   7   1       17.99       21.41      6.15 o 
  -8   7   1        1.42        7.52      4.02 o 
  -7   7   1       22.53       18.17      4.41 o 
  -6   7   1        1.23       -0.74      4.17 o 
  -5   7   1        0.94        0.69      4.17 o 
  -4   7   1       80.35       78.20      4.96 o 
  -3   7   1        4.14        6.30      4.17 o 
  -2   7   1        8.33        7.76      4.09 o 
  -1   7   1       11.44        9.95      4.09 o 
   0   7   1        9.94        5.49      4.09 o 
   1   7   1       10.65       12.43      4.18 o 
   2   7   1        0.76        0.49      4.09 o 
   3   7   1       49.09       46.94      5.29 o 
   4   7   1        6.23        8.49      4.06 o 
   5   7   1       22.18       16.60      4.24 o 
   6   7   1        9.82        6.01      4.09 o 
   7   7   1        4.60        3.58      3.91 o 
   8   7   1       22.51       37.16      6.89 o 
   9   7   1        0.33        4.98      4.24 o 
  10   7   1        1.73        3.69      6.40 o 
  -6   8   1       32.01       26.82      5.91 o 
  -5   8   1        5.50        4.92      5.41 o 
  -4   8   1        4.05        2.74      4.06 o 
  -3   8   1        1.55        6.66      4.34 o 
  -2   8   1        0.99        4.30      4.13 o 
  -1   8   1        2.13        2.46      4.00 o 
   0   8   1        0.65        1.72      4.00 o 
   1   8   1        4.60        5.41      4.18 o 
   2   8   1        0.39        5.67      4.43 o 
   3   8   1        0.97        1.76      3.89 o 
   4   8   1        0.96        7.12      4.59 o 
   5   8   1       23.61       23.87      6.64 o 
   6   8   1       16.82       20.18      6.15 o 
 -17   0   2        0.02       -1.23      7.38 o 
 -16   0   2       30.55       29.78      7.38 o 
 -15   0   2        2.93        3.20      6.89 o 
 -14   0   2       43.26       42.08      7.14 o 
 -13   0   2       39.67       30.51      6.64 o 
 -12   0   2        1.10        5.72      3.01 o 
 -11   0   2      179.86      188.63      4.46 o 
 -10   0   2       23.41       20.67      3.45 o 
  -9   0   2      724.38      668.12      7.87 o 
  -8   0   2      241.72      273.89      5.17 o 
  -7   0   2       11.96       16.00      2.46 o 
  -6   0   2      165.23      198.84      3.94 o 
  -5   0   2     2141.43     2526.79     42.57 o 
  -4   0   2      504.84      549.51      4.68 o 
  -3   0   2    18122.07    18423.30     90.80 o 
   2   0   2    16027.86    16946.20    200.80 o 
   3   0   2      551.19      344.30      2.60 o 
   4   0   2     1819.45     1870.93      9.35 o 
   5   0   2       53.74       37.75      1.19 o 
   6   0   2      243.99      231.73      2.82 o 
   7   0   2      295.88      335.64      3.64 o 
   8   0   2      236.19      278.31      3.69 o 
   9   0   2        1.83        3.69      2.20 o 
  10   0   2      245.16      267.25      7.63 o 
  11   0   2     1233.26     1212.70     14.52 o 
  12   0   2      905.17      913.22     13.53 o 
  13   0   2      214.93      170.78      8.37 o 
  14   0   2       60.73       58.08      7.63 o 
  15   0   2       60.79       54.14      7.63 o 
  16   0   2        0.86        1.23      6.89 o 
  17   0   2        0.00       -6.15      7.14 o 
 -17   1   2        5.47        9.97      5.22 o 
 -16   1   2        4.06        7.92      5.13 o 
 -15   1   2        4.24        7.15      6.64 o 
 -14   1   2      330.11      349.32     19.19 o 
 -13   1   2        9.20       12.19      4.61 o 
 -12   1   2       10.37       10.31      4.31 o 
 -11   1   2        0.85        1.42      2.15 o 
 -10   1   2        5.20        7.66      2.13 o 
  -9   1   2      232.35      247.27      3.39 o 
  -8   1   2      427.19      438.79      3.83 o 
  -7   1   2       14.79       12.66      1.61 o 
  -6   1   2      509.14      691.60      7.68 o 
  -5   1   2     1535.40     1545.93      8.81 o 
  -4   1   2       23.36       47.04      1.46 o 
  -3   1   2     1138.08     1213.15      5.29 o 
  -2   1   2    21290.12    24528.79     77.17 o 
  -1   1   2      179.89       81.82      1.10 o 
   0   1   2      830.74      980.23     12.96 o 
   1   1   2    13807.89    14975.63     47.32 o 
   2   1   2    13691.17    14471.36    103.67 o 
   3   1   2      477.13      557.29      3.79 o 
   4   1   2        6.19       35.23      2.62 o 
   5   1   2      406.08      443.50      3.38 o 
   6   1   2      452.85      396.60      5.17 o 
   7   1   2      536.92      477.72      4.55 o 
   8   1   2     1110.49     1105.85      7.03 o 
   9   1   2      643.26      630.74      5.05 o 
  10   1   2      487.41      455.56      6.08 o 
  11   1   2      130.22      131.31      5.05 o 
  12   1   2      145.36      132.50      5.31 o 
  13   1   2       24.70       26.59      4.51 o 
  14   1   2       19.86       17.30      4.61 o 
  15   1   2        1.89       -0.10      4.78 o 
  16   1   2        0.42       -1.92      4.96 o 
  17   1   2        3.21        4.18      5.05 o 
 -17   2   2       20.44       24.70      5.39 o 
 -16   2   2       19.62       23.24      5.21 o 
 -15   2   2       16.05       22.77      5.05 o 
 -14   2   2        0.00       -1.72      6.40 o 
 -13   2   2        2.65        2.95      6.15 o 
 -12   2   2        5.11        6.69      3.23 o 
 -11   2   2        3.88        2.11      3.13 o 
 -10   2   2       12.24        9.67      2.95 o 
  -9   2   2      122.49      116.13      3.78 o 
  -8   2   2        0.81        9.19      2.94 o 
  -7   2   2       97.30      106.86      3.22 o 
  -6   2   2      180.84      217.97      3.56 o 
  -5   2   2     1063.02     1248.81     26.21 o 
  -4   2   2       16.29       12.20      1.82 o 
  -3   2   2     1917.04     2187.76     16.80 o 
  -2   2   2      378.38      415.33      4.92 o 
  -1   2   2      128.40      197.79      7.38 o 
   0   2   2      505.26      519.40      2.75 o 
   1   2   2       11.53       13.36      2.34 o 
   2   2   2      329.22      482.15      4.74 o 
   3   2   2       28.49       47.93      2.34 o 
   4   2   2      776.70      756.92      5.04 o 
   5   2   2      163.64      132.13      3.20 o 
   6   2   2      474.04      425.06      7.63 o 
   7   2   2      160.71      137.77      3.31 o 
   8   2   2      366.49      415.61      5.32 o 
   9   2   2       23.03       22.86      2.91 o 
  10   2   2       17.09       15.52      2.94 o 
  11   2   2       27.88       32.48      6.15 o 
  12   2   2       55.34       46.50      4.43 o 
  13   2   2        6.62        6.15      4.18 o 
  14   2   2       10.54       12.85      4.61 o 
  15   2   2        1.83        6.28      4.51 o 
  16   2   2        7.12       10.46      4.87 o 
  17   2   2        0.92        5.41      7.14 o 
 -17   3   2        1.49        4.92      7.38 o 
 -16   3   2        3.92       12.75      4.86 o 
 -15   3   2        5.63        9.35      6.40 o 
 -14   3   2        8.63       10.83      6.40 o 
 -13   3   2        7.85       10.73      3.59 o 
 -12   3   2        4.63        5.23      3.43 o 
 -11   3   2       89.03       86.98      4.06 o 
 -10   3   2       17.53       17.95      3.22 o 
  -9   3   2       42.99       35.82      3.31 o 
  -8   3   2       13.17       13.09      2.87 o 
  -7   3   2      567.10      527.36      5.65 o 
  -6   3   2       42.59       46.85      2.87 o 
  -5   3   2        8.80       13.04      2.31 o 
  -4   3   2        3.33        8.33      1.95 o 
  -3   3   2      559.48      535.58     11.52 o 
  -2   3   2      208.22      191.53      2.34 o 
  -1   3   2      469.36      492.81      4.89 o 
   0   3   2       40.50       96.01      3.70 o 
   1   3   2      798.54      842.18      8.37 o 
   2   3   2      610.79      677.90      5.39 o 
   3   3   2       23.41       43.90      2.23 o 
   4   3   2      534.29      534.75      4.01 o 
   5   3   2        8.58       11.94      2.52 o 
   6   3   2       84.56       91.74      3.45 o 
   7   3   2        2.22       10.49      3.01 o 
   8   3   2      127.91      115.97      3.89 o 
   9   3   2       87.61       75.33      3.94 o 
  10   3   2        0.28        2.82      3.07 o 
  11   3   2        4.62        3.27      3.05 o 
  12   3   2       34.54       44.05      6.40 o 
  13   3   2        0.28        1.51      4.09 o 
  14   3   2        2.91        4.29      4.34 o 
  15   3   2       15.14       16.80      4.69 o 
  16   3   2        5.61       -0.25      4.70 o 
 -16   4   2        0.60        5.41      6.64 o 
 -15   4   2        0.47       -6.15      6.15 o 
 -14   4   2        0.07        3.20      5.91 o 
 -13   4   2        0.27        4.68      3.82 o 
 -12   4   2       54.43       54.36      6.40 o 
 -11   4   2       67.04       66.38      6.03 o 
 -10   4   2       97.60      101.95      4.26 o 
  -9   4   2        1.16        3.80      3.12 o 
  -8   4   2       63.76       56.34      3.47 o 
  -7   4   2        0.27       10.39      3.07 o 
  -6   4   2       51.53       34.57      3.01 o 
  -5   4   2      168.61      156.10      3.90 o 
  -4   4   2       59.31       64.70      2.48 o 
  -3   4   2       77.10       63.93      3.47 o 
  -2   4   2      317.35      313.12      4.96 o 
  -1   4   2      336.11      356.25      3.51 o 
   0   4   2        1.18        1.51      1.87 o 
   1   4   2       33.98       33.87      2.23 o 
   2   4   2       82.47       89.04      3.54 o 
   3   4   2      349.93      339.63      6.77 o 
   4   4   2       68.54       52.87      3.19 o 
   5   4   2       47.17       37.11      4.88 o 
   6   4   2        8.66        6.80      2.28 o 
   7   4   2        0.04        3.34      2.24 o 
   8   4   2        1.12        1.96      2.19 o 
   9   4   2        0.05       -0.02      3.01 o 
  10   4   2        0.70        3.80      3.25 o 
  11   4   2       49.38       61.75      4.06 o 
  12   4   2       30.07       37.65      6.64 o 
  13   4   2        0.47        4.92      6.15 o 
  14   4   2        0.30        3.45      6.15 o 
  15   4   2        3.17       -0.25      6.40 o 
 -14   5   2       16.44       14.03      6.15 o 
 -13   5   2        8.21       13.29      4.18 o 
 -12   5   2       17.40       22.90      4.18 o 
 -11   5   2        4.07        3.01      3.71 o 
 -10   5   2       17.86       21.03      3.02 o 
  -9   5   2        0.58        0.43      2.62 o 
  -8   5   2       29.83       40.20      2.91 o 
  -7   5   2      129.59      131.72      3.47 o 
  -6   5   2       14.08       22.35      3.47 o 
  -5   5   2      147.04      131.61      4.43 o 
  -4   5   2       13.06        9.60      3.48 o 
  -3   5   2      271.19      252.41     11.57 o 
  -2   5   2       12.09       12.23      3.56 o 
  -1   5   2        1.57        4.55      3.31 o 
   0   5   2       13.32       11.24      3.47 o 
   1   5   2      156.28      139.41      3.22 o 
   2   5   2      153.98      145.37      3.40 o 
   3   5   2        1.49        5.36      3.29 o 
   4   5   2       73.35       65.01      3.89 o 
   5   5   2       71.64       57.50      4.06 o 
   6   5   2       40.19       36.89      3.36 o 
   7   5   2        8.00       14.73      2.67 o 
   8   5   2       25.96       34.31      2.82 o 
   9   5   2       42.04       41.97      3.91 o 
  10   5   2        0.22        2.23      3.64 o 
  11   5   2        0.87        1.68      3.71 o 
  12   5   2        1.10        0.25      5.66 o 
  13   5   2        0.11       -4.68      5.91 o 
  14   5   2        0.09        2.21      6.15 o 
 -12   6   2        3.61       -0.98      5.91 o 
 -11   6   2       19.56       20.67      6.40 o 
 -10   6   2       25.11       30.27      6.40 o 
  -9   6   2       59.97       50.65      4.41 o 
  -8   6   2       25.45       18.90      3.99 o 
  -7   6   2        2.45        1.98      3.82 o 
  -6   6   2        0.02        0.45      3.82 o 
  -5   6   2       13.29        9.81      3.91 o 
  -4   6   2      162.49      151.06      5.31 o 
  -3   6   2       48.22       49.58      4.26 o 
  -2   6   2       13.80       11.07      4.43 o 
  -1   6   2        3.00        9.51      3.99 o 
   0   6   2       93.81       96.32      4.78 o 
   1   6   2       92.61       87.99      4.69 o 
   2   6   2       32.75       29.77      4.17 o 
   3   6   2        2.92        1.32      3.64 o 
   4   6   2        0.02        1.11      3.64 o 
   5   6   2       30.71       34.80      3.05 o 
   6   6   2       23.00       22.68      3.71 o 
   7   6   2        7.47        7.79      3.60 o 
   8   6   2       10.41       11.81      5.66 o 
   9   6   2        3.86        8.12      5.41 o 
  10   6   2        7.19        6.15      5.41 o 
  11   6   2        2.42        6.40      5.66 o 
  -9   7   2        2.44        7.14      6.15 o 
  -8   7   2       55.66       62.30      6.89 o 
  -7   7   2        0.94        3.94      3.99 o 
  -6   7   2        7.87        3.51      3.99 o 
  -5   7   2        2.05        1.85      4.18 o 
  -4   7   2        0.21        8.19      4.18 o 
  -3   7   2        7.92        6.64      4.18 o 
  -2   7   2        4.58        4.43      4.43 o 
  -1   7   2        5.61        3.36      4.09 o 
   0   7   2        3.50        5.76      4.09 o 
   1   7   2       70.58       65.52      4.69 o 
   2   7   2        0.25        5.61      4.06 o 
   3   7   2        3.40        6.41      4.17 o 
   4   7   2       30.36       23.17      4.41 o 
   5   7   2        0.52        1.89      3.89 o 
   6   7   2        0.03       -1.34      3.78 o 
   7   7   2       33.61       31.50      6.64 o 
   8   7   2        0.99        6.40      5.66 o 
   9   7   2        0.09        2.03      4.26 o 
  -6   8   2        7.96        7.87      6.40 o 
  -5   8   2        2.69        3.45      5.91 o 
  -4   8   2        0.07        2.24      3.99 o 
  -3   8   2        0.67        2.03      4.43 o 
  -2   8   2        0.81        0.64      4.13 o 
  -1   8   2        0.25        2.46      4.00 o 
   0   8   2       11.77       16.68      5.29 o 
   1   8   2        0.70        2.55      4.26 o 
   2   8   2        3.29        5.74      4.43 o 
   3   8   2        2.04        3.65      4.06 o 
   4   8   2        2.01        1.97      5.17 o 
   5   8   2        0.00        5.17      5.17 o 
 -17   1   3       11.48       15.38      5.22 o 
 -16   1   3        2.04        6.15      5.05 o 
 -15   1   3        4.66       11.57      5.05 o 
 -14   1   3      106.46      134.73      6.09 o 
 -13   1   3        1.52        5.17      3.28 o 
 -12   1   3        1.31        3.54      2.28 o 
 -11   1   3        0.03        2.21      2.22 o 
 -10   1   3      102.42       96.62      2.82 o 
  -9   1   3      192.89      203.71      3.19 o 
  -8   1   3      248.47      281.22      3.37 o 
  -7   1   3      960.25     1155.37      8.76 o 
  -6   1   3      266.37      303.88      4.28 o 
  -5   1   3     2039.10     2355.71     10.53 o 
  -4   1   3      373.84      358.82      3.04 o 
  -3   1   3     6896.86     8515.37    181.36 o 
  -2   1   3    13088.93    15004.67     50.20 o 
  -1   1   3     1303.49     1494.91     11.21 o 
   0   1   3     3572.98     4072.50     19.62 o 
   1   1   3     4270.87     4549.41     18.39 o 
   2   1   3       67.00       79.44      0.91 o 
   3   1   3      245.05      163.74      1.81 o 
   4   1   3      411.93      458.87      4.80 o 
   5   1   3      660.35      616.17      6.50 o 
   6   1   3      160.56      150.53      5.70 o 
   7   1   3       15.51       21.30      2.09 o 
   8   1   3       29.08       36.74      2.98 o 
   9   1   3      993.44      949.83     14.37 o 
  10   1   3        0.30        9.55      3.78 o 
  11   1   3       27.65       30.91      4.06 o 
  12   1   3        3.10        7.37      4.06 o 
  13   1   3        5.50        7.68      4.31 o 
  14   1   3       28.03       27.42      4.86 o 
  15   1   3        0.01       -0.86      4.70 o 
  16   1   3        0.36        2.95      4.87 o 
  17   1   3        0.01        1.23      7.14 o 
 -17   2   3       24.62       23.61      5.39 o 
 -16   2   3       26.54       22.40      5.39 o 
 -15   2   3       42.39       50.35      5.46 o 
 -14   2   3       17.84       15.01      6.64 o 
 -13   2   3       56.81       55.14      3.82 o 
 -12   2   3       36.96       30.02      3.81 o 
 -11   2   3       50.26       35.29      3.43 o 
 -10   2   3       75.47       72.94      3.71 o 
  -9   2   3      483.95      480.74      9.97 o 
  -8   2   3     1297.82     1341.45      9.47 o 
  -7   2   3      200.54      188.59      8.00 o 
  -6   2   3        8.42       19.43      2.52 o 
  -5   2   3      223.69      246.23     10.09 o 
  -4   2   3     2886.03     3385.97     37.50 o 
  -3   2   3     2667.38     2459.54     24.95 o 
  -2   2   3     2505.11     2617.59     14.37 o 
  -1   2   3      781.15      756.10      3.10 o 
   0   2   3     1572.18     1657.51      4.19 o 
   1   2   3       52.43       42.75      1.41 o 
   2   2   3     3176.42     3461.44     30.55 o 
   3   2   3      138.34      135.48      2.56 o 
   4   2   3      685.14      718.89     20.06 o 
   5   2   3      348.40      380.34     16.32 o 
   6   2   3       13.69       11.08      2.05 o 
   7   2   3       49.40       47.72      2.77 o 
   8   2   3     1439.48     1436.16     42.70 o 
   9   2   3      117.38      123.56      6.03 o 
  10   2   3       70.37       66.37      3.32 o 
  11   2   3        9.69        9.84      3.91 o 
  12   2   3      100.95      105.44     15.01 o 
  13   2   3        9.80       12.66      4.24 o 
  14   2   3        9.02       16.01      4.51 o 
  15   2   3       12.57        6.54      4.61 o 
  16   2   3        2.52        7.70      4.78 o 
  17   2   3        5.86        5.41      7.14 o 
 -17   3   3        5.85        6.89      7.63 o 
 -16   3   3        0.04        1.78      4.86 o 
 -15   3   3        2.82        8.86      6.40 o 
 -14   3   3       28.19       32.73      6.40 o 
 -13   3   3       54.64       61.83      4.20 o 
 -12   3   3       66.23       61.92      4.24 o 
 -11   3   3        1.18        1.96      3.25 o 
 -10   3   3       42.49       52.67      3.64 o 
  -9   3   3      154.77      146.67      4.31 o 
  -8   3   3       98.86       84.25      6.77 o 
  -7   3   3      324.46      366.00      9.84 o 
  -6   3   3       93.95       92.25      3.19 o 
  -5   3   3      585.02      587.46      5.25 o 
  -4   3   3       63.21       42.42      1.46 o 
  -3   3   3      188.08      142.58      3.75 o 
  -2   3   3     1323.51     1213.74      9.84 o 
  -1   3   3      108.45       95.84      1.94 o 
   0   3   3       14.38       29.48      3.72 o 
   1   3   3     1818.44     1836.56     13.04 o 
   2   3   3      534.81      500.43      5.66 o 
   3   3   3      956.47      926.47     13.99 o 
   4   3   3     1698.70     1623.58     20.78 o 
   5   3   3       55.27       48.93      4.07 o 
   6   3   3       22.80       24.42      3.01 o 
   7   3   3      151.53      147.43      3.89 o 
   8   3   3      355.94      349.26     10.58 o 
   9   3   3      173.87      182.93      6.52 o 
  10   3   3       12.62       13.85      3.05 o 
  11   3   3        0.29        4.18      5.17 o 
  12   3   3       22.23       25.00      4.55 o 
  13   3   3        0.86        2.46      4.18 o 
  14   3   3       36.46       34.10      4.76 o 
  15   3   3        0.00        1.82      4.92 o 
  16   3   3        1.76        7.38      6.40 o 
 -16   4   3        2.94       11.32      6.64 o 
 -15   4   3       11.39        6.40      5.91 o 
 -14   4   3        2.01        2.95      5.66 o 
 -13   4   3        8.57       15.24      3.91 o 
 -12   4   3        3.42       10.34      3.65 o 
 -11   4   3        5.41        9.08      3.39 o 
 -10   4   3        0.99        3.32      3.29 o 
  -9   4   3        2.54       -0.34      3.01 o 
  -8   4   3       26.10       27.42      3.19 o 
  -7   4   3      628.57      548.83     10.70 o 
  -6   4   3      266.93      233.54      4.43 o 
  -5   4   3      484.34      461.51     17.59 o 
  -4   4   3      127.50      138.50      3.46 o 
  -3   4   3      416.49      400.08      5.48 o 
  -2   4   3      703.46      701.45      7.40 o 
  -1   4   3      165.86      171.03      2.74 o 
   0   4   3      108.78      123.25      4.88 o 
   1   4   3       29.95       23.26      2.14 o 
   2   4   3      231.04      237.92      4.34 o 
   3   4   3       51.29       61.36      4.68 o 
   4   4   3      195.26      166.53      7.63 o 
   5   4   3      556.29      521.74      4.86 o 
   6   4   3      106.27       97.36      2.86 o 
   7   4   3       34.06       40.14      2.46 o 
   8   4   3      176.08      154.78      5.39 o 
   9   4   3        0.00       -0.70      3.12 o 
  10   4   3        0.00        2.92      3.36 o 
  11   4   3        1.94        4.92      5.41 o 
  12   4   3        7.01        8.12      5.91 o 
  13   4   3       12.69       16.49      6.40 o 
  14   4   3        1.30        0.98      6.15 o 
 -14   5   3        2.77        4.68      5.91 o 
 -13   5   3        5.91        2.71      4.00 o 
 -12   5   3       64.00       61.95      6.40 o 
 -11   5   3       24.19       25.92      3.99 o 
 -10   5   3       39.28       36.01      3.99 o 
  -9   5   3       28.13       25.30      3.60 o 
  -8   5   3        0.17        4.39      2.65 o 
  -7   5   3       38.63       41.42      2.78 o 
  -6   5   3       63.60       57.59      3.91 o 
  -5   5   3        0.21        7.03      3.47 o 
  -4   5   3       32.32       28.01      3.82 o 
  -3   5   3       33.62       58.13      4.18 o 
  -2   5   3      150.00      157.14      5.41 o 
  -1   5   3      128.41      144.98      6.15 o 
   0   5   3        7.58        9.39      3.47 o 
   1   5   3       41.01       42.88      2.53 o 
   2   5   3      361.22      335.10      4.34 o 
   3   5   3       15.98       15.93      2.59 o 
   4   5   3       78.02       64.20      3.71 o 
   5   5   3       22.82       25.85      3.19 o 
   6   5   3       11.38       13.96      3.01 o 
   7   5   3        3.67        8.24      2.90 o 
   8   5   3       46.27       49.32      3.91 o 
   9   5   3       29.50       28.48      3.74 o 
  10   5   3       11.88       11.63      3.71 o 
  11   5   3        7.03        7.99      3.82 o 
  12   5   3        1.73        1.48      5.91 o 
  13   5   3        0.09        0.00      5.91 o 
 -12   6   3       23.57       20.92      6.15 o 
 -11   6   3       78.93       80.22      7.87 o 
 -10   6   3        6.99        7.46      4.92 o 
  -9   6   3       21.61       18.23      3.99 o 
  -8   6   3        6.88       10.01      3.89 o 
  -7   6   3        3.70        6.73      3.91 o 
  -6   6   3       20.22       27.67      4.09 o 
  -5   6   3       22.68       24.77      4.09 o 
  -4   6   3        6.27       13.73      4.09 o 
  -3   6   3       13.72       12.92      4.00 o 
  -2   6   3        1.40        0.98      4.00 o 
  -1   6   3       58.46       54.61      4.43 o 
   0   6   3       27.26       45.80      4.26 o 
   1   6   3      280.98      236.94      5.83 o 
   2   6   3        0.06        9.80      3.78 o 
   3   6   3       10.04        9.04      4.31 o 
   4   6   3       37.21       38.69      4.25 o 
   5   6   3       32.25       23.81      2.96 o 
   6   6   3        4.80        6.64      2.90 o 
   7   6   3        1.09        3.47      2.97 o 
   8   6   3        0.51        6.15      5.41 o 
   9   6   3        1.51        3.45      5.41 o 
  10   6   3       24.42       19.44      5.66 o 
  11   6   3        3.86        3.45      4.92 o 
  -9   7   3       14.31       15.23      4.80 o 
  -8   7   3       28.63       31.28      4.43 o 
  -7   7   3        9.56        7.68      4.09 o 
  -6   7   3        6.56        4.25      4.09 o 
  -5   7   3        8.47       10.51      7.63 o 
  -4   7   3        9.29        9.12      4.17 o 
  -3   7   3       38.96       31.63      4.52 o 
  -2   7   3       19.28       13.78      4.18 o 
  -1   7   3        5.00        3.97      4.09 o 
   0   7   3        0.33        0.99      4.09 o 
   1   7   3        7.52       15.82      4.17 o 
   2   7   3        8.48       10.88      3.99 o 
   3   7   3       24.59       33.80      4.43 o 
   4   7   3        5.37        3.53      3.89 o 
   5   7   3        2.00        6.74      3.89 o 
   6   7   3       14.49       15.65      4.02 o 
   7   7   3       20.48       16.00      5.91 o 
   8   7   3       18.35       18.70      6.40 o 
   9   7   3        1.42        2.16      4.34 o 
  -5   8   3        0.46        1.23      6.15 o 
  -4   8   3        0.01       -2.41      3.99 o 
  -3   8   3        0.66        6.03      4.52 o 
  -2   8   3        4.71        0.61      4.06 o 
  -1   8   3        0.74        1.29      4.43 o 
   0   8   3        0.09        4.06      4.35 o 
   1   8   3        3.81        2.80      4.43 o 
   2   8   3        1.14        2.85      3.99 o 
   3   8   3        4.15        1.74      4.48 o 
   4   8   3       13.42       11.57      5.91 o 
   5   8   3        0.38       -1.48      5.66 o 
 -17   0   4        0.49        3.20      7.38 o 
 -16   0   4        4.83        2.71      6.89 o 
 -15   0   4        0.08        2.46      6.64 o 
 -14   0   4       21.57       33.47      6.89 o 
 -13   0   4       33.40       33.89      3.73 o 
 -12   0   4      381.32      349.94     12.67 o 
 -11   0   4      188.79      204.99      5.91 o 
 -10   0   4       14.45       14.27      3.69 o 
  -9   0   4      632.22      703.55      8.61 o 
  -8   0   4      739.68      783.78      8.37 o 
  -7   0   4     3970.03     4322.46     69.15 o 
  -6   0   4     1364.44     1374.38      9.35 o 
  -5   0   4       76.34       51.19      2.71 o 
  -4   0   4     7455.58     8066.87     73.83 o 
  -3   0   4       60.43      112.21      2.71 o 
  -2   0   4      986.97     1515.63     26.08 o 
   1   0   4    12257.42    14664.12     50.00 o 
   2   0   4     4358.03     4840.82     60.78 o 
   3   0   4     2490.05     3156.68     21.07 o 
   4   0   4       20.83        6.18      0.80 o 
   5   0   4       71.25       55.46      1.99 o 
   6   0   4       80.28       71.27      1.46 o 
   7   0   4      294.34      293.54      4.57 o 
   8   0   4      553.89      553.93     15.50 o 
   9   0   4      617.48      651.38     10.09 o 
  10   0   4      836.04      870.64     12.06 o 
  11   0   4      337.40      322.86      8.86 o 
  12   0   4      150.86      147.65      7.63 o 
  13   0   4       42.03       45.03      6.89 o 
  14   0   4       57.30       59.06      7.38 o 
  15   0   4       22.34       31.50      7.38 o 
  16   0   4        2.65        9.35      7.14 o 
 -17   1   4        9.00       11.42      5.31 o 
 -16   1   4        0.02        2.21      4.87 o 
 -15   1   4       24.46       24.79      5.11 o 
 -14   1   4        9.28       16.98      6.64 o 
 -13   1   4        1.21        3.62      3.23 o 
 -12   1   4       54.94       63.89      3.15 o 
 -11   1   4       76.39       72.38      2.87 o 
 -10   1   4      272.59      277.14      3.89 o 
  -9   1   4        3.01        3.10      2.02 o 
  -8   1   4      916.43      933.88      5.53 o 
  -7   1   4       46.80       49.73      5.78 o 
  -6   1   4     1155.99     1163.46      8.00 o 
  -5   1   4      920.93     1099.63     27.19 o 
  -4   1   4      742.25      902.00      5.29 o 
  -3   1   4    18893.73    21410.72    129.24 o 
  -2   1   4     8048.55     8464.37    113.69 o 
  -1   1   4      103.00      187.20      3.08 o 
   0   1   4     2166.00     2291.31     16.26 o 
   1   1   4       91.48      166.23      2.88 o 
   2   1   4       14.92       49.03      0.99 o 
   3   1   4     3907.47     4047.46     23.41 o 
   4   1   4     2113.27     2127.33     24.84 o 
   5   1   4       70.78       59.16      1.63 o 
   6   1   4     1572.09     1753.10      8.79 o 
   7   1   4       18.62        8.85      1.46 o 
   8   1   4      431.71      422.01      5.52 o 
   9   1   4       93.13       95.61      4.67 o 
  10   1   4        3.29        3.22      3.89 o 
  11   1   4      122.98      118.97      4.94 o 
  12   1   4      155.76      140.98      5.31 o 
  13   1   4       82.60       72.26      4.86 o 
  14   1   4        4.21        1.73      4.51 o 
  15   1   4        0.05       -2.39      4.61 o 
  16   1   4        0.49        2.77      4.78 o 
  17   1   4        3.30        1.48      7.14 o 
 -17   2   4        2.00        8.03      5.31 o 
 -16   2   4       14.53       18.33      5.21 o 
 -15   2   4       38.90       37.65      7.38 o 
 -14   2   4        0.02        2.46      6.15 o 
 -13   2   4        2.00        4.63      3.41 o 
 -12   2   4        8.66        8.91      3.36 o 
 -11   2   4       11.85       13.79      3.31 o 
 -10   2   4       33.06       35.23      3.36 o 
  -9   2   4       36.13       41.54      3.29 o 
  -8   2   4      201.08      227.02      4.35 o 
  -7   2   4       14.71        7.54      2.52 o 
  -6   2   4     3246.89     3442.66     18.70 o 
  -5   2   4      446.35      466.31      5.78 o 
  -4   2   4     1777.04     1802.29      6.68 o 
  -3   2   4      477.13      450.13      2.91 o 
  -2   2   4        0.02       14.55      0.74 o 
  -1   2   4     1163.91     1129.09     11.15 o 
   0   2   4       51.01       39.27      1.32 o 
   1   2   4      755.81      821.82      4.87 o 
   2   2   4      310.40      285.81      2.10 o 
   3   2   4        2.37        2.29      1.09 o 
   4   2   4        1.75       15.55      1.09 o 
   5   2   4      514.76      522.08     23.46 o 
   6   2   4        6.04        8.49      1.32 o 
   7   2   4      310.30      267.37     10.53 o 
   8   2   4        0.79       14.92      2.95 o 
   9   2   4      240.30      213.21      7.92 o 
  10   2   4        0.80        2.70      3.64 o 
  11   2   4       25.16       24.19      3.89 o 
  12   2   4        0.01        2.84      3.96 o 
  13   2   4        2.77        0.21      4.09 o 
  14   2   4        0.51        3.11      4.34 o 
  15   2   4        0.51        1.18      4.61 o 
  16   2   4        0.58        3.16      4.78 o 
 -17   3   4        9.34       10.83      7.38 o 
 -16   3   4        1.26        2.71      6.40 o 
 -15   3   4        0.04        0.25      6.15 o 
 -14   3   4        2.92        3.22      3.78 o 
 -13   3   4        0.01        2.74      3.71 o 
 -12   3   4       14.25       19.52      3.71 o 
 -11   3   4       43.20       39.97      3.74 o 
 -10   3   4      226.29      170.66      8.49 o 
  -9   3   4       25.06       28.16      3.22 o 
  -8   3   4       11.53       11.78      2.77 o 
  -7   3   4      296.32      355.81      5.01 o 
  -6   3   4      139.77      162.35      6.03 o 
  -5   3   4      343.34      314.92      3.15 o 
  -4   3   4        0.04        3.42      1.41 o 
  -3   3   4       21.35       18.45      1.28 o 
  -2   3   4        4.92        5.77      1.64 o 
  -1   3   4      402.43      397.44      6.38 o 
   0   3   4      423.51      430.64      3.37 o 
   1   3   4     1449.85     1500.11     20.83 o 
   2   3   4      227.02      268.41      8.37 o 
   3   3   4       18.27       42.36      2.21 o 
   4   3   4      347.93      346.16      3.47 o 
   5   3   4        3.45        2.83      1.83 o 
   6   3   4      372.60      312.29      7.71 o 
   7   3   4       23.07       28.44      2.95 o 
   8   3   4        1.12        8.59      2.77 o 
   9   3   4        2.09        5.51      2.87 o 
  10   3   4        0.01        0.74      2.87 o 
  11   3   4       23.93       26.23      3.96 o 
  12   3   4        6.21        4.93      4.17 o 
  13   3   4       23.38       26.54      4.34 o 
  14   3   4       31.46       32.88      4.76 o 
  15   3   4        5.79        3.63      4.51 o 
 -16   4   4        0.92        0.98      6.15 o 
 -15   4   4       13.32       10.83      5.91 o 
 -14   4   4       17.42       23.53      4.06 o 
 -13   4   4      137.62      138.38      5.22 o 
 -12   4   4       57.68       64.55      4.35 o 
 -11   4   4        1.06        2.68      3.39 o 
 -10   4   4        9.77       13.40      3.39 o 
  -9   4   4        8.75       11.89      3.07 o 
  -8   4   4      100.37       94.84      3.78 o 
  -7   4   4        5.77       11.29      2.90 o 
  -6   4   4      106.38      124.70      3.59 o 
  -5   4   4       70.72       98.17      3.35 o 
  -4   4   4        0.05        3.35      2.34 o 
  -3   4   4       73.09       92.27      3.19 o 
  -2   4   4      122.80      134.09      2.61 o 
  -1   4   4      117.27      126.21      2.68 o 
   0   4   4       22.57       21.15      2.17 o 
   1   4   4       27.73       27.94      2.19 o 
   2   4   4       40.63       47.15      2.38 o 
   3   4   4        0.01        4.38      2.77 o 
   4   4   4      204.52      211.35      4.68 o 
   5   4   4      153.58      150.67      5.76 o 
   6   4   4       38.32       42.99      2.46 o 
   7   4   4       46.22       42.03      2.38 o 
   8   4   4       23.32       28.72      3.47 o 
   9   4   4       10.01       13.64      3.19 o 
  10   4   4      111.45      129.30     10.09 o 
  11   4   4        0.90        1.72      5.66 o 
  12   4   4        5.50        5.91      5.91 o 
  13   4   4       11.56       21.41      6.40 o 
  14   4   4        5.63        8.61      6.40 o 
 -14   5   4       10.95        9.11      5.66 o 
 -13   5   4       24.65       31.48      4.35 o 
 -12   5   4       10.83       16.77      4.06 o 
 -11   5   4        8.73        5.00      3.71 o 
 -10   5   4        0.03       -0.25      5.66 o 
  -9   5   4       11.13       15.01      5.66 o 
  -8   5   4       34.34       30.76      5.66 o 
  -7   5   4        8.44        8.86      5.17 o 
  -6   5   4       25.65       18.22      3.56 o 
  -5   5   4       73.58       66.18      4.17 o 
  -4   5   4       18.69       18.14      3.74 o 
  -3   5   4      295.39      293.82      5.83 o 
  -2   5   4      397.38      399.23      8.98 o 
  -1   5   4      150.00      162.49      4.86 o 
   0   5   4        5.23        5.31      3.39 o 
   1   5   4       67.85       64.12      2.78 o 
   2   5   4        1.18        4.60      2.46 o 
   3   5   4      150.61      149.91      3.44 o 
   4   5   4      181.16      173.10      6.87 o 
   5   5   4      106.55      106.22      3.89 o 
   6   5   4        2.81        2.41      2.90 o 
   7   5   4        0.84        2.07      2.77 o 
   8   5   4        0.05        3.08      3.47 o 
   9   5   4        1.57        2.98      3.47 o 
  10   5   4        0.04        4.14      3.71 o 
  11   5   4        4.26        5.41      5.66 o 
  12   5   4        3.14        0.00      5.91 o 
  13   5   4        3.09        2.95      6.15 o 
 -12   6   4        7.44        8.86      6.64 o 
 -11   6   4        3.22        6.40      6.15 o 
 -10   6   4       24.02       29.22      4.31 o 
  -9   6   4        1.08        3.49      3.82 o 
  -8   6   4        3.43        5.46      3.82 o 
  -7   6   4       32.09       29.96      4.17 o 
  -6   6   4      157.04      158.22      5.48 o 
  -5   6   4        1.13        0.34      3.91 o 
  -4   6   4        7.02        9.35      3.83 o 
  -3   6   4        8.10        7.78      3.91 o 
  -2   6   4       36.13       35.22      4.26 o 
  -1   6   4       30.92       39.11      4.17 o 
   0   6   4      118.57      106.03      7.14 o 
   1   6   4       13.41       25.68      3.99 o 
   2   6   4      163.63      163.20     11.81 o 
   3   6   4        8.74        6.30      3.54 o 
   4   6   4        0.11        0.60      2.68 o 
   5   6   4        0.79        2.94      2.81 o 
   6   6   4        0.40        3.25      2.90 o 
   7   6   4       55.10       52.01      4.92 o 
   8   6   4       19.83       24.99      4.24 o 
   9   6   4        2.98        7.57      4.13 o 
  10   6   4        7.04        4.72      4.31 o 
  11   6   4        0.01       -0.98      6.89 o 
  -9   7   4       12.95       11.73      8.00 o 
  -8   7   4       12.99       11.87      4.26 o 
  -7   7   4        7.85        6.64      4.18 o 
  -6   7   4        0.03        1.14      4.09 o 
  -5   7   4       14.18       16.68      4.26 o 
  -4   7   4        0.09        2.95      4.18 o 
  -3   7   4        6.98        5.37      4.26 o 
  -2   7   4        9.73        5.91      4.17 o 
  -1   7   4        2.46        0.83      4.09 o 
   0   7   4        5.18       -1.26      4.09 o 
   1   7   4       57.76       54.08      4.69 o 
   2   7   4       10.18       10.82      4.06 o 
   3   7   4       63.60       48.38      4.41 o 
   4   7   4        7.79       13.50      3.89 o 
   5   7   4       14.62       12.41      4.13 o 
   6   7   4        5.44       10.09      5.66 o 
   7   7   4        0.15        1.23      6.15 o 
   8   7   4        8.29       12.41      4.26 o 
   9   7   4        0.49       -0.47      3.96 o 
  -5   8   4        1.73       -0.25      6.40 o 
  -4   8   4        1.24        0.86      4.00 o 
  -3   8   4       13.63       15.48      4.78 o 
  -2   8   4        2.29        2.50      4.43 o 
  -1   8   4        0.80       -0.84      4.34 o 
   0   8   4        0.66        3.33      4.43 o 
   1   8   4        0.00        4.08      4.34 o 
   2   8   4        5.72        8.32      4.26 o 
   3   8   4        2.89        5.57      4.13 o 
   4   8   4        4.03        3.20      5.17 o 
 -17   1   5        6.95       10.14      5.13 o 
 -16   1   5        0.68        2.48      6.28 o 
 -15   1   5        0.22        3.94      4.87 o 
 -14   1   5       11.66       10.44      3.81 o 
 -13   1   5       87.52       79.99      5.04 o 
 -12   1   5      148.54      143.39      3.63 o 
 -11   1   5      191.91      180.15      3.72 o 
 -10   1   5       35.65       43.15      2.62 o 
  -9   1   5       42.27       36.62      2.87 o 
  -8   1   5      192.78      161.54      3.39 o 
  -7   1   5      828.66      920.09      6.26 o 
  -6   1   5     2090.34     2379.70     31.38 o 
  -5   1   5      371.80      320.56      3.56 o 
  -4   1   5       72.17       76.81      1.96 o 
  -3   1   5      824.88      887.09      4.77 o 
  -2   1   5    18650.83    19485.41     82.07 o 
  -1   1   5      721.33      751.84      4.74 o 
   0   1   5     1248.36     1395.54     21.34 o 
   1   1   5      210.75      360.54      4.76 o 
   2   1   5      111.44      114.21      3.41 o 
   3   1   5      619.43      677.62      4.90 o 
   4   1   5       86.60       87.18      1.56 o 
   5   1   5     1611.09     1695.48     14.55 o 
   6   1   5       34.27       43.26      1.48 o 
   7   1   5        3.26        8.84      1.09 o 
   8   1   5      656.02      624.64      7.91 o 
   9   1   5        0.03        2.12      3.43 o 
  10   1   5      399.84      372.24      6.24 o 
  11   1   5      101.65      112.05      4.76 o 
  12   1   5       42.50       46.69      4.52 o 
  13   1   5        0.04       -0.07      4.26 o 
  14   1   5        0.08        1.85      4.35 o 
  15   1   5        2.21        0.95      4.69 o 
  16   1   5        0.11        1.97      4.87 o 
 -17   2   5        4.84        3.57      5.29 o 
 -16   2   5       83.38       87.80      7.26 o 
 -15   2   5        3.26        0.49      6.64 o 
 -14   2   5        1.49       -1.33      3.59 o 
 -13   2   5       63.14       67.99      4.20 o 
 -12   2   5       35.41       39.91      3.60 o 
 -11   2   5       24.28       28.87      3.54 o 
 -10   2   5       17.77       20.56      3.29 o 
  -9   2   5       21.70       21.79      3.13 o 
  -8   2   5        1.75        1.35      2.78 o 
  -7   2   5      155.26      215.73      5.66 o 
  -6   2   5     1944.64     1949.91     12.43 o 
  -5   2   5     6594.88     7170.23     87.00 o 
  -4   2   5      400.56      370.91      3.23 o 
  -3   2   5       29.34       19.84      1.70 o 
  -2   2   5        8.67        3.80      0.68 o 
  -1   2   5      423.25      389.20      2.76 o 
   0   2   5       15.61       40.92      1.37 o 
   1   2   5     2138.64     2202.17     11.61 o 
   2   2   5      271.80      215.55      6.08 o 
   3   2   5     1218.54     1300.07      8.66 o 
   4   2   5     1417.20     1220.93     13.48 o 
   5   2   5       24.94       39.55      2.25 o 
   6   2   5       29.73       24.63      1.49 o 
   7   2   5     2014.53     1815.78     41.37 o 
   8   2   5        7.18       10.74      2.06 o 
   9   2   5      196.62      221.50      8.93 o 
  10   2   5      328.90      321.53     11.81 o 
  11   2   5       36.54       43.24      4.17 o 
  12   2   5       19.02       24.51      4.06 o 
  13   2   5        4.73        4.43      4.06 o 
  14   2   5        0.01        2.43      4.34 o 
  15   2   5        8.87        9.13      4.51 o 
  16   2   5        4.64        2.21      4.70 o 
 -17   3   5        2.84       11.13      5.01 o 
 -16   3   5       17.74       24.61      6.89 o 
 -15   3   5       13.82       14.03      6.40 o 
 -14   3   5        0.72        7.96      3.84 o 
 -13   3   5       12.84       10.40      3.71 o 
 -12   3   5       38.57       28.83      3.74 o 
 -11   3   5       35.28       31.44      3.64 o 
 -10   3   5        0.01        5.04      3.31 o 
  -9   3   5       61.08       40.95      3.39 o 
  -8   3   5      227.98      223.57      4.51 o 
  -7   3   5      337.41      351.61      4.90 o 
  -6   3   5      676.07      683.84     12.06 o 
  -5   3   5      119.96      123.11      2.57 o 
  -4   3   5      113.12       96.78      1.95 o 
  -3   3   5        2.71        6.18      1.26 o 
  -2   3   5     1087.33     1019.89      6.99 o 
  -1   3   5     2893.24     2918.16     15.68 o 
   0   3   5      850.15      822.63      8.10 o 
   1   3   5       12.50       15.66      1.54 o 
   2   3   5        1.02        2.82      1.46 o 
   3   3   5      967.90     1028.68      5.29 o 
   4   3   5      373.48      318.28      4.97 o 
   5   3   5      693.57      641.59     12.69 o 
   6   3   5       29.56       24.50      2.09 o 
   7   3   5      140.37      140.91      3.79 o 
   8   3   5        4.44        2.69      2.82 o 
   9   3   5        1.91        1.82      2.68 o 
  10   3   5       29.30       32.06      4.43 o 
  11   3   5        1.96        2.26      3.64 o 
  12   3   5        0.29       -0.75      3.71 o 
  13   3   5        0.58        3.07      4.06 o 
  14   3   5       16.22       18.53      5.04 o 
  15   3   5        1.74       12.06      6.89 o 
 -16   4   5        3.19        0.74      6.15 o 
 -15   4   5        0.48        8.61      5.91 o 
 -14   4   5       21.20       15.71      3.99 o 
 -13   4   5        3.59        7.14      3.83 o 
 -12   4   5       44.49       54.62      5.78 o 
 -11   4   5        9.49       16.64      3.54 o 
 -10   4   5        3.51        6.25      3.25 o 
  -9   4   5       43.88       43.81      3.43 o 
  -8   4   5        2.34        3.61      2.90 o 
  -7   4   5      116.23      100.50      3.60 o 
  -6   4   5       29.46       32.76      2.68 o 
  -5   4   5      918.28      931.30     19.44 o 
  -4   4   5       27.97       21.60      3.81 o 
  -3   4   5       39.75       37.16      2.34 o 
  -2   4   5      355.67      342.86      4.80 o 
  -1   4   5       99.98      107.27      4.01 o 
   0   4   5      180.11      173.93      3.47 o 
   1   4   5       22.17       25.99      2.33 o 
   2   4   5       79.77       75.09      2.68 o 
   3   4   5      669.55      637.76      8.56 o 
   4   4   5      675.48      680.97      6.34 o 
   5   4   5       46.49       46.96      3.32 o 
   6   4   5       24.48       29.49      2.34 o 
   7   4   5        0.02        0.80      2.12 o 
   8   4   5       13.12       14.51      3.25 o 
   9   4   5       52.59       58.81      3.84 o 
  10   4   5        7.99       12.06      5.66 o 
  11   4   5        0.55       -0.49      5.91 o 
  12   4   5       29.90       42.08      6.64 o 
  13   4   5        1.09        6.40      6.40 o 
  14   4   5        0.01        0.74      6.40 o 
 -14   5   5        8.01       16.24      6.64 o 
 -13   5   5       60.21       71.36      7.38 o 
 -12   5   5        2.79        6.64      5.91 o 
 -11   5   5        0.24       -0.25      5.41 o 
 -10   5   5       23.29       29.28      6.15 o 
  -9   5   5       11.10        1.72      5.41 o 
  -8   5   5       19.31       16.24      5.66 o 
  -7   5   5        6.64        5.66      5.17 o 
  -6   5   5        0.06        3.79      3.47 o 
  -5   5   5        2.12       20.17      3.74 o 
  -4   5   5       92.58      107.74      6.89 o 
  -3   5   5      172.47      192.31      6.28 o 
  -2   5   5       26.95       31.78      4.00 o 
  -1   5   5      912.01      919.98      8.60 o 
   0   5   5       13.58       13.43      2.35 o 
   1   5   5        3.84        6.58      2.41 o 
   2   5   5       15.06        8.76      2.50 o 
   3   5   5       94.79       96.61      4.04 o 
   4   5   5        4.17        7.24      2.57 o 
   5   5   5        3.70        5.44      2.53 o 
   6   5   5       22.56       17.55      2.55 o 
   7   5   5       59.73       59.06      5.66 o 
   8   5   5       21.78       24.42      3.71 o 
   9   5   5        7.50        6.31      3.54 o 
  10   5   5       21.92       25.56      5.78 o 
  11   5   5        6.99       11.32      6.15 o 
  12   5   5        0.73        4.68      6.15 o 
  13   5   5        3.07       -0.56      4.79 o 
 -12   6   5        4.66        4.43      5.66 o 
 -11   6   5       13.10       18.98      4.48 o 
 -10   6   5       65.31       61.92      4.78 o 
  -9   6   5        7.67        2.76      3.89 o 
  -8   6   5        4.00        6.88      3.91 o 
  -7   6   5        8.60        8.12      4.00 o 
  -6   6   5        0.76        7.26      4.00 o 
  -5   6   5        0.46       -1.85      3.83 o 
  -4   6   5       13.80       15.63      4.00 o 
  -3   6   5       28.59       14.41      3.91 o 
  -2   6   5       15.55       11.19      3.99 o 
  -1   6   5       38.23       35.07      4.17 o 
   0   6   5        6.58        7.45      3.82 o 
   1   6   5      224.17      221.88      5.64 o 
   2   6   5      244.25      207.77      9.35 o 
   3   6   5       10.65       14.89      3.54 o 
   4   6   5        4.93        4.98      2.76 o 
   5   6   5       10.30       13.66      2.93 o 
   6   6   5       45.84       45.72      3.99 o 
   7   6   5       37.96       44.17      4.43 o 
   8   6   5       18.98       18.32      4.17 o 
   9   6   5       15.96       17.19      4.08 o 
  10   6   5        1.81        2.84      4.20 o 
  11   6   5        8.86        5.91      7.38 o 
 -10   7   5        0.60       -4.18      6.15 o 
  -9   7   5        6.31        8.06      4.17 o 
  -8   7   5        1.20        3.08      4.35 o 
  -7   7   5        0.33       -0.87      4.26 o 
  -6   7   5        8.74        2.83      4.18 o 
  -5   7   5        1.18       -0.73      4.09 o 
  -4   7   5        0.72        0.87      4.26 o 
  -3   7   5        6.56        7.29      4.17 o 
  -2   7   5        0.44        2.09      4.18 o 
  -1   7   5       14.85       10.03      4.26 o 
   0   7   5        1.22        2.28      4.06 o 
   1   7   5        4.10        8.32      4.06 o 
   2   7   5        4.12        8.59      3.99 o 
   3   7   5        1.91       17.10      4.06 o 
   4   7   5        0.33        6.61      3.96 o 
   5   7   5       32.29       26.55      4.06 o 
   6   7   5       19.29       14.03      6.15 o 
   7   7   5        1.86        8.61      5.41 o 
   8   7   5        0.96        1.26      3.96 o 
   9   7   5        0.01       -0.20      4.24 o 
  -5   8   5        2.77        4.43      6.64 o 
  -4   8   5        4.69        5.54      4.09 o 
  -3   8   5        3.36       12.44      4.78 o 
  -2   8   5        0.00        6.40      4.61 o 
  -1   8   5        6.37        5.79      4.61 o 
   0   8   5        0.01       -2.36      4.24 o 
   1   8   5        3.84        7.92      3.99 o 
   2   8   5        9.75       11.60      4.48 o 
   3   8   5        6.22        5.17      5.91 o 
   4   8   5        3.72        8.61      5.66 o 
 -18   0   6        1.94        1.97      7.38 o 
 -17   0   6        8.87       16.00      7.14 o 
 -16   0   6       15.08       22.89      7.63 o 
 -15   0   6       32.53       28.30      7.38 o 
 -14   0   6      106.32       83.10      5.04 o 
 -13   0   6        8.70        7.38      4.18 o 
 -12   0   6       29.43       38.14      4.43 o 
 -11   0   6      475.97      457.72      8.37 o 
 -10   0   6       78.11       68.17      4.68 o 
  -9   0   6     1532.54     1709.30     13.04 o 
  -8   0   6      929.91     1044.63      9.84 o 
  -7   0   6     1839.49     2139.21     13.04 o 
  -6   0   6        2.59        0.25      2.46 o 
  -5   0   6     1136.39     1242.48      8.61 o 
  -4   0   6       22.53        7.63      2.21 o 
  -3   0   6      208.22      207.98      5.29 o 
  -2   0   6     2066.11     2233.27     24.43 o 
  -1   0   6    18434.05    18529.79     63.01 o 
   0   0   6       23.32       28.11      1.08 o 
   1   0   6      507.12      303.72      2.42 o 
   2   0   6     2361.99     2592.81     27.32 o 
   3   0   6      286.54      265.09      7.01 o 
   4   0   6     6129.49     6381.27     56.65 o 
   5   0   6     1518.39     1556.87      5.65 o 
   6   0   6     2346.87     2426.42      8.84 o 
   7   0   6        9.52        7.59      1.21 o 
   8   0   6      322.56      332.00      4.42 o 
   9   0   6      189.58      143.47      6.40 o 
  10   0   6        0.20       -0.74      5.17 o 
  11   0   6       20.66       12.06      5.66 o 
  12   0   6       54.86       72.59      7.14 o 
  13   0   6       14.34       11.81      6.40 o 
  14   0   6        4.23        7.38      6.40 o 
  15   0   6       67.86       60.78      7.63 o 
  16   0   6       10.43        6.64      6.89 o 
 -17   1   6        0.68        4.24      5.21 o 
 -16   1   6        2.21        4.62      5.13 o 
 -15   1   6       22.81       26.33      6.89 o 
 -14   1   6        2.26        6.35      3.46 o 
 -13   1   6       20.73       25.36      3.83 o 
 -12   1   6       64.00       75.22      3.17 o 
 -11   1   6        3.80        3.10      2.49 o 
 -10   1   6      219.15      235.50      5.29 o 
  -9   1   6        1.76        5.06      2.52 o 
  -8   1   6       35.11       42.83      2.78 o 
  -7   1   6        1.47       11.31      2.34 o 
  -6   1   6      851.91      906.88     14.89 o 
  -5   1   6     4296.25     4366.64     46.02 o 
  -4   1   6       65.49       65.42      1.75 o 
  -3   1   6      105.47      162.29      4.49 o 
  -2   1   6     1746.10     2196.64     25.49 o 
  -1   1   6      382.68      310.94      5.25 o 
   0   1   6       63.00       24.20      2.63 o 
   1   1   6    12003.66    12335.77     69.70 o 
   2   1   6     2061.66     2459.00     19.67 o 
   3   1   6     1602.16     1535.55      6.56 o 
   4   1   6        4.26        3.38      0.57 o 
   5   1   6     1920.78     2128.15      5.75 o 
   6   1   6       62.76       58.08      1.65 o 
   7   1   6       36.44       39.29      1.30 o 
   8   1   6       14.43       15.89      3.22 o 
   9   1   6      879.48      810.95      7.90 o 
  10   1   6       19.19       18.55      3.71 o 
  11   1   6       19.69       20.92      3.91 o 
  12   1   6       24.41       25.80      4.17 o 
  13   1   6        9.22        7.76      4.43 o 
  14   1   6        0.37       -0.01      4.26 o 
  15   1   6        3.91        1.09      4.61 o 
  16   1   6        0.09       -3.03      3.93 o 
 -17   2   6        8.78        6.71      5.29 o 
 -16   2   6        4.60        7.38      6.89 o 
 -15   2   6        0.13       -2.46      6.40 o 
 -14   2   6        0.11        0.22      3.67 o 
 -13   2   6       42.97       35.60      3.96 o 
 -12   2   6      115.18      105.75     10.83 o 
 -11   2   6       52.26       44.93      3.47 o 
 -10   2   6        4.22        7.14      2.96 o 
  -9   2   6       21.92       15.25      3.04 o 
  -8   2   6        0.34        0.79      2.77 o 
  -7   2   6      138.30      135.54      3.47 o 
  -6   2   6      216.46      252.59      3.78 o 
  -5   2   6     3306.84     3871.07     43.06 o 
  -4   2   6      195.20      217.94     10.77 o 
  -3   2   6     2254.73     2401.01     19.42 o 
  -2   2   6      293.62      304.83      1.84 o 
  -1   2   6      111.89       88.47      1.65 o 
   0   2   6     1382.21     1415.00     11.89 o 
   1   2   6      528.91      504.37      6.12 o 
   2   2   6        0.79        7.37      0.90 o 
   3   2   6       51.13       49.73      1.62 o 
   4   2   6      132.06      151.27      1.90 o 
   5   2   6     1000.33     1015.49      4.10 o 
   6   2   6     1428.52     1359.20     11.43 o 
   7   2   6      639.76      553.95      6.96 o 
   8   2   6       31.20       25.07      2.31 o 
   9   2   6      336.94      298.49     12.80 o 
  10   2   6        2.37        9.15      3.67 o 
  11   2   6        1.74        0.18      3.60 o 
  12   2   6        4.84        3.77      3.89 o 
  13   2   6        0.79        0.24      4.06 o 
  14   2   6        2.37        2.10      4.24 o 
  15   2   6        0.29        3.17      4.51 o 
  16   2   6        0.33       -1.16      4.76 o 
 -17   3   6        5.15        9.11      6.64 o 
 -16   3   6        0.99        4.68      6.40 o 
 -15   3   6       17.36       14.45      4.02 o 
 -14   3   6       30.42       30.55      4.92 o 
 -13   3   6       32.18       31.16      4.06 o 
 -12   3   6        0.09        0.70      3.56 o 
 -11   3   6        0.44        5.29      3.31 o 
 -10   3   6      101.51      112.99      4.17 o 
  -9   3   6      205.86      177.35      4.34 o 
  -8   3   6      130.95      136.72      3.89 o 
  -7   3   6        4.44        6.87      2.84 o 
  -6   3   6       78.49       96.48      3.07 o 
  -5   3   6        7.95       16.07      1.85 o 
  -4   3   6        0.64       24.82      2.56 o 
  -3   3   6       87.81       83.70      1.52 o 
  -2   3   6        4.21        6.27      1.53 o 
  -1   3   6       38.41       71.47      3.16 o 
   0   3   6        1.17        7.64      1.46 o 
   1   3   6        0.64       10.97      1.50 o 
   2   3   6      215.24      244.42      2.62 o 
   3   3   6       31.30       27.34      2.34 o 
   4   3   6      297.42      261.93      9.24 o 
   5   3   6       80.88       93.31     10.08 o 
   6   3   6        2.34        2.92      1.80 o 
   7   3   6        0.08        2.76      2.64 o 
   8   3   6       12.45       11.69      2.26 o 
   9   3   6       54.50       39.91      2.63 o 
  10   3   6        3.98        9.54      3.43 o 
  11   3   6        4.56        2.63      3.67 o 
  12   3   6       28.41       35.36      4.92 o 
  13   3   6        0.60        1.15      4.02 o 
  14   3   6        4.00        8.86      6.64 o 
  15   3   6        9.15        2.46      6.89 o 
 -16   4   6        5.26        8.61      6.15 o 
 -15   4   6       23.52       28.23      4.52 o 
 -14   4   6        0.21        5.17      4.00 o 
 -13   4   6        4.77        9.17      3.91 o 
 -12   4   6        5.85        3.61      3.64 o 
 -11   4   6       18.94       19.94      3.60 o 
 -10   4   6        0.30        7.14      3.36 o 
  -9   4   6       30.15       47.68      3.49 o 
  -8   4   6       36.44       44.80      3.31 o 
  -7   4   6        5.53        5.69      2.82 o 
  -6   4   6        3.16        3.34      2.37 o 
  -5   4   6      154.41      146.33      3.39 o 
  -4   4   6       39.17       31.65      2.40 o 
  -3   4   6       21.15       13.52      2.41 o 
  -2   4   6       78.55       76.82      2.53 o 
  -1   4   6     1415.72     1350.39      9.19 o 
   0   4   6       14.26       18.33      2.07 o 
   1   4   6      105.62      103.42      2.73 o 
   2   4   6        8.41       10.49      2.20 o 
   3   4   6       61.29       53.56      2.64 o 
   4   4   6       48.80       46.77      2.60 o 
   5   4   6      114.80      113.69      2.82 o 
   6   4   6      198.77      191.11      3.33 o 
   7   4   6       43.21       50.57      3.54 o 
   8   4   6        3.75        2.19      3.07 o 
   9   4   6       39.35       49.14      3.78 o 
  10   4   6        9.96       16.00      5.91 o 
  11   4   6       15.79       15.26      5.91 o 
  12   4   6       62.29       78.99      7.38 o 
  13   4   6        8.16        8.37      6.15 o 
  14   4   6        6.57        7.52      5.08 o 
 -15   5   6       12.10       -3.20      6.15 o 
 -14   5   6       32.75       41.83      6.64 o 
 -13   5   6       36.71       30.27      6.64 o 
 -12   5   6       80.05       95.97      7.63 o 
 -11   5   6        0.02       -2.46      5.66 o 
 -10   5   6        5.47        3.45      5.66 o 
  -9   5   6        1.63        0.00      5.66 o 
  -8   5   6       10.09       10.34      5.91 o 
  -7   5   6       41.62       41.34      5.91 o 
  -6   5   6      140.79      146.17      7.38 o 
  -5   5   6      280.66      277.17      5.74 o 
  -4   5   6      444.68      433.29      7.14 o 
  -3   5   6      315.98      299.69      7.87 o 
  -2   5   6      480.19      461.21      6.70 o 
  -1   5   6      191.99      205.29      8.98 o 
   0   5   6        0.09        6.57      2.35 o 
   1   5   6      343.93      322.91      4.86 o 
   2   5   6      100.52       92.57      3.11 o 
   3   5   6       10.84        7.90      2.44 o 
   4   5   6        0.53        1.99      2.42 o 
   5   5   6       12.14        9.44      2.47 o 
   6   5   6        1.32        1.94      2.43 o 
   7   5   6       48.00       52.77      4.43 o 
   8   5   6       11.17       13.86      3.82 o 
   9   5   6        0.48        4.22      3.14 o 
  10   5   6       24.40       32.22      6.52 o 
  11   5   6        5.53        7.73      4.66 o 
  12   5   6        2.14        6.86      4.90 o 
  13   5   6        4.66       11.07      6.40 o 
 -12   6   6        0.17       -2.21      6.40 o 
 -11   6   6       58.00       56.87      5.04 o 
 -10   6   6        0.02        1.10      4.06 o 
  -9   6   6        0.13       -0.69      3.89 o 
  -8   6   6        2.09        4.73      3.99 o 
  -7   6   6        0.03       -0.33      3.99 o 
  -6   6   6        1.63        0.24      3.91 o 
  -5   6   6        3.06       -0.37      4.00 o 
  -4   6   6       62.17       61.44      4.61 o 
  -3   6   6        5.89        9.11      4.00 o 
  -2   6   6       21.85       15.70      3.99 o 
  -1   6   6       12.03       12.65      3.82 o 
   0   6   6        0.63        1.02      3.71 o 
   1   6   6       32.42       36.67      4.20 o 
   2   6   6        3.05       10.85      4.92 o 
   3   6   6       11.64       16.04      2.85 o 
   4   6   6        3.40        4.14      2.75 o 
   5   6   6       91.89       92.69      3.62 o 
   6   6   6       20.46       20.38      4.09 o 
   7   6   6        3.91        6.52      3.96 o 
   8   6   6        2.55        5.01      4.02 o 
   9   6   6        4.65        1.63      4.08 o 
  10   6   6        0.02        5.91      6.89 o 
  11   6   6        4.06        0.00      7.14 o 
 -10   7   6        3.85        1.97      5.91 o 
  -9   7   6        1.66        4.00      4.43 o 
  -8   7   6        0.00        2.06      4.43 o 
  -7   7   6        0.73        0.14      4.43 o 
  -6   7   6        0.67        1.94      4.55 o 
  -5   7   6        3.57        1.07      4.09 o 
  -4   7   6        2.73        1.60      4.18 o 
  -3   7   6        3.77        7.14      4.18 o 
  -2   7   6       18.30       18.55      4.34 o 
  -1   7   6        2.15       -0.59      4.09 o 
   0   7   6        1.53       -2.54      4.80 o 
   1   7   6        7.62        6.01      4.24 o 
   2   7   6       19.60       13.99      4.02 o 
   3   7   6       60.87       59.25      4.59 o 
   4   7   6       38.13       40.09      4.24 o 
   5   7   6        6.85        6.89      6.15 o 
   6   7   6        0.80        2.46      5.66 o 
   7   7   6        0.28        1.48      5.66 o 
   8   7   6        6.19        4.93      4.26 o 
   9   7   6        4.46        5.55      4.34 o 
  -4   8   6        1.90        2.46      4.00 o 
  -3   8   6       13.85       14.33      4.61 o 
  -2   8   6        0.54        9.30      4.61 o 
  -1   8   6        0.12        2.64      4.31 o 
   0   8   6        1.99        3.77      3.99 o 
   1   8   6        0.03        2.12      4.68 o 
   2   8   6        2.16        2.76      4.06 o 
   3   8   6        0.15        0.49      4.92 o 
 -17   1   7        0.44        4.86      5.21 o 
 -16   1   7        0.20        2.45      5.04 o 
 -15   1   7        0.53        4.63      3.69 o 
 -14   1   7       14.66       13.59      2.89 o 
 -13   1   7        2.12        3.21      2.73 o 
 -12   1   7        0.37        4.84      2.61 o 
 -11   1   7        0.30        1.94      2.87 o 
 -10   1   7       39.08       43.60      3.12 o 
  -9   1   7      224.11      226.92     11.44 o 
  -8   1   7        1.07       14.60      2.59 o 
  -7   1   7       34.99       38.48      2.52 o 
  -6   1   7      220.12      214.46      3.56 o 
  -5   1   7     3439.41     3656.20     41.61 o 
  -4   1   7     2356.40     2366.28     25.24 o 
  -3   1   7       10.13        6.41      1.26 o 
  -2   1   7     1651.96     1786.08     16.71 o 
  -1   1   7      196.81      242.35      4.07 o 
   0   1   7      446.02      572.31      7.04 o 
   1   1   7     1913.34     1898.89     20.64 o 
   2   1   7      277.38      265.13      2.75 o 
   3   1   7      150.05      148.89      2.60 o 
   4   1   7        5.96        6.37      0.83 o 
   5   1   7       66.98       80.19      1.38 o 
   6   1   7      123.64      117.02      1.47 o 
   7   1   7        8.35        9.64      1.13 o 
   8   1   7       37.45       37.09      2.42 o 
   9   1   7      135.93      127.41      3.70 o 
  10   1   7        0.01        0.55      2.56 o 
  11   1   7       23.41       28.40      3.91 o 
  12   1   7        0.81        0.28      3.89 o 
  13   1   7        1.32        6.25      4.41 o 
  14   1   7        2.67        3.74      4.59 o 
  15   1   7        0.78       -0.66      3.74 o 
  16   1   7        6.29        5.01      3.93 o 
 -17   2   7       13.15       17.28      5.29 o 
 -16   2   7       27.09       36.91      7.38 o 
 -15   2   7        8.28        9.66      3.95 o 
 -14   2   7        1.26        3.89      3.78 o 
 -13   2   7        0.00        8.03      3.78 o 
 -12   2   7       34.03       31.23      3.71 o 
 -11   2   7      125.99      104.36      6.77 o 
 -10   2   7        0.01        0.12      2.87 o 
  -9   2   7       81.62       80.10      3.64 o 
  -8   2   7      312.37      330.90      4.84 o 
  -7   2   7      711.22      678.87      7.75 o 
  -6   2   7      116.68      159.40      2.74 o 
  -5   2   7     1876.03     1959.74     20.55 o 
  -4   2   7     3351.97     3610.55     31.32 o 
  -3   2   7      280.28      258.05      3.62 o 
  -2   2   7       14.23       41.18      1.67 o 
  -1   2   7     1236.37     1242.18      5.32 o 
   0   2   7     1634.18     1490.52     10.55 o 
   1   2   7      484.89      437.89      3.23 o 
   2   2   7     1426.35     1409.02      4.01 o 
   3   2   7      494.76      569.55      3.22 o 
   4   2   7      133.92      101.86      2.31 o 
   5   2   7      306.94      307.83      1.90 o 
   6   2   7     2668.08     2447.84      6.86 o 
   7   2   7      551.85      524.99      3.85 o 
   8   2   7       32.05       25.99      3.25 o 
   9   2   7      257.01      249.07     16.00 o 
  10   2   7       28.22       25.93      4.92 o 
  11   2   7       28.89       20.17      3.72 o 
  12   2   7       19.93       21.39      4.13 o 
  13   2   7       31.46       31.90      4.59 o 
  14   2   7        0.68        2.67      4.34 o 
  15   2   7        1.41        0.79      3.78 o 
  16   2   7        0.05       -0.79      4.76 o 
 -17   3   7        0.14        5.17      6.64 o 
 -16   3   7        4.89       10.09      6.40 o 
 -15   3   7       12.09        8.91      4.02 o 
 -14   3   7        5.76        4.71      3.89 o 
 -13   3   7       20.49       17.73      4.06 o 
 -12   3   7        1.51        3.60      3.56 o 
 -11   3   7       63.51       68.17      3.99 o 
 -10   3   7      331.49      328.08      5.73 o 
  -9   3   7      232.07      220.93      4.76 o 
  -8   3   7       70.67       80.86      3.67 o 
  -7   3   7      749.38      781.16      7.14 o 
  -6   3   7      289.00      308.60      4.81 o 
  -5   3   7     1627.61     1554.09      5.08 o 
  -4   3   7     2054.36     2069.30     12.18 o 
  -3   3   7      742.23      761.40      5.19 o 
  -2   3   7        0.23        1.32      1.50 o 
  -1   3   7      242.74      266.13      2.92 o 
   0   3   7      280.03      298.90      3.45 o 
   1   3   7      844.50      786.01      6.43 o 
   2   3   7       12.59       29.93      1.69 o 
   3   3   7      484.48      458.71      5.08 o 
   4   3   7       74.42       73.80      1.94 o 
   5   3   7     2598.33     2426.74     19.01 o 
   6   3   7        1.03        4.04      1.48 o 
   7   3   7       57.91       47.31      2.37 o 
   8   3   7       14.44       11.99      2.26 o 
   9   3   7      118.32      105.04      9.35 o 
  10   3   7       44.14       42.55      3.78 o 
  11   3   7       54.01       63.71      5.29 o 
  12   3   7       13.99       14.77      6.40 o 
  13   3   7       15.14       17.47      6.64 o 
  14   3   7        0.01        2.91      4.94 o 
  15   3   7        4.96        2.74      4.96 o 
 -16   4   7       12.58       11.32      6.15 o 
 -15   4   7       76.29       83.14      5.13 o 
 -14   4   7       38.40       39.74      4.43 o 
 -13   4   7        0.66        4.57      3.71 o 
 -12   4   7        1.78        2.53      3.71 o 
 -11   4   7        0.01        4.71      3.43 o 
 -10   4   7      163.89      175.17      4.90 o 
  -9   4   7      232.79      221.28      4.85 o 
  -8   4   7       42.22       48.19      3.23 o 
  -7   4   7       93.84       93.96      4.68 o 
  -6   4   7       20.40       15.49      2.50 o 
  -5   4   7        3.76        5.91      4.92 o 
  -4   4   7      127.16      128.50      5.66 o 
  -3   4   7        0.03       -0.96      2.41 o 
  -2   4   7       10.08       11.61      2.29 o 
  -1   4   7      103.09      109.60      7.97 o 
   0   4   7      225.44      222.93      5.23 o 
   1   4   7      126.46      126.78      3.90 o 
   2   4   7       57.99       46.28      4.06 o 
   3   4   7       33.09       27.11      2.46 o 
   4   4   7      142.58      124.86      3.10 o 
   5   4   7       13.59       21.65      2.27 o 
   6   4   7      101.72      117.93      3.20 o 
   7   4   7       96.79      100.17      8.49 o 
   8   4   7       43.19       39.35      4.18 o 
   9   4   7       52.33       60.78      6.15 o 
  10   4   7        5.69       10.34      5.91 o 
  11   4   7       28.02       26.82      6.40 o 
  12   4   7        3.64        5.29      4.84 o 
  13   4   7        3.75        3.45      4.84 o 
  14   4   7        7.35        6.79      5.08 o 
 -15   5   7       14.79        8.61      5.91 o 
 -14   5   7       18.48       20.92      6.40 o 
 -13   5   7       29.92       34.45      7.14 o 
 -12   5   7        9.77       19.93      6.40 o 
 -11   5   7        1.53        2.46      5.91 o 
 -10   5   7       24.76       28.30      6.40 o 
  -9   5   7       15.43        8.61      5.91 o 
  -8   5   7        4.15       11.57      5.91 o 
  -7   5   7       22.53       26.33      5.66 o 
  -6   5   7        0.13        6.64      5.17 o 
  -5   5   7       24.24       25.59      5.91 o 
  -4   5   7       33.14       42.50      4.09 o 
  -3   5   7       35.07       45.61      7.75 o 
  -2   5   7        5.07       19.14      3.82 o 
  -1   5   7       59.44       73.66      4.31 o 
   0   5   7      210.91      185.51      3.70 o 
   1   5   7        6.15        7.57      2.41 o 
   2   5   7        4.13        5.10      2.50 o 
   3   5   7       16.28        7.94      2.46 o 
   4   5   7        2.85        3.71      2.46 o 
   5   5   7       36.09       32.75      2.73 o 
   6   5   7        0.00        1.43      3.43 o 
   7   5   7        8.90       14.49      3.84 o 
   8   5   7       19.56       24.12      3.95 o 
   9   5   7       32.17       32.00      3.42 o 
  10   5   7       32.14       40.70      4.90 o 
  11   5   7       49.76       47.98      5.19 o 
  12   5   7        0.28        4.92      4.79 o 
 -12   6   7        4.85        6.40      6.15 o 
 -11   6   7        2.11        1.85      4.09 o 
 -10   6   7        0.06        2.31      3.96 o 
  -9   6   7        3.61        2.18      3.99 o 
  -8   6   7       10.60        6.99      3.99 o 
  -7   6   7        0.01        1.55      3.99 o 
  -6   6   7        0.43        3.97      4.09 o 
  -5   6   7        5.85        3.20      4.00 o 
  -4   6   7       12.58       17.95      4.17 o 
  -3   6   7       39.68       32.38      4.26 o 
  -2   6   7        0.40        0.14      3.99 o 
  -1   6   7        2.62        2.81      3.89 o 
   0   6   7        8.52        8.33      3.89 o 
   1   6   7       65.98       61.56      4.41 o 
   2   6   7        5.35        6.06      3.54 o 
   3   6   7       83.33       87.63      3.39 o 
   4   6   7       14.94       18.80      2.86 o 
   5   6   7        5.28        6.31      2.79 o 
   6   6   7        6.49       12.47      4.06 o 
   7   6   7        6.25        4.95      3.96 o 
   8   6   7        0.87        0.86      3.90 o 
   9   6   7        0.04       -1.48      4.08 o 
  10   6   7        0.78       -1.48      6.89 o 
 -10   7   7        5.44        3.20      5.41 o 
  -9   7   7        1.17       -0.54      4.43 o 
  -8   7   7        8.47       11.43      4.43 o 
  -7   7   7        0.43        0.49      4.35 o 
  -6   7   7        1.94        3.55      4.26 o 
  -5   7   7       26.82       32.20      4.61 o 
  -4   7   7        0.57        3.69      4.18 o 
  -3   7   7        0.16        0.49      4.18 o 
  -2   7   7        2.93        4.51      4.26 o 
  -1   7   7        0.00        1.85      4.24 o 
   0   7   7       27.82       21.22      4.24 o 
   1   7   7        1.69        3.08      3.99 o 
   2   7   7        0.70       -0.97      3.82 o 
   3   7   7        0.46        3.02      3.78 o 
   4   7   7       11.50       12.79      3.90 o 
   5   7   7       10.11        6.40      5.66 o 
   6   7   7        7.19        7.38      5.91 o 
   7   7   7       11.65       14.03      5.91 o 
   8   7   7        2.33        1.56      4.17 o 
  -4   8   7        1.71       -3.20      6.40 o 
  -3   8   7       11.45       14.69      4.26 o 
  -2   8   7        5.22        7.66      4.17 o 
  -1   8   7        0.01       -2.35      4.09 o 
   0   8   7        1.59        5.63      4.43 o 
   1   8   7        5.64        5.40      4.02 o 
   2   8   7       10.48       11.32      5.66 o 
   3   8   7        8.90        3.20      5.66 o 
 -18   0   8        0.01       11.32      7.38 o 
 -17   0   8        0.36        5.17      7.38 o 
 -16   0   8       17.82       16.73      7.63 o 
 -15   0   8        1.79        3.54      3.87 o 
 -14   0   8        1.99        1.23      4.43 o 
 -13   0   8       70.58       66.44      5.41 o 
 -12   0   8       97.21       82.93      5.41 o 
 -11   0   8      109.04      123.78      5.91 o 
 -10   0   8      514.60      494.38      8.61 o 
  -9   0   8      576.78      599.71      8.86 o 
  -8   0   8       95.01       76.78      4.18 o 
  -7   0   8      254.90      283.98      5.91 o 
  -6   0   8        0.11        4.68      2.95 o 
  -5   0   8      265.50      263.06      4.92 o 
  -4   0   8     3971.52     3777.00     91.17 o 
  -3   0   8       14.40        5.17      1.64 o 
  -2   0   8      714.26      771.85     10.09 o 
  -1   0   8      880.02      792.98     10.46 o 
   0   0   8      801.18      779.09     13.29 o 
   1   0   8     2881.69     3048.75     34.33 o 
   2   0   8      445.11      468.30      3.56 o 
   3   0   8    16889.36    17641.80     85.09 o 
   4   0   8       90.81      128.06      2.69 o 
   5   0   8      406.83      441.49      3.49 o 
   6   0   8      790.34      819.96      4.90 o 
   7   0   8      139.79      133.80      2.75 o 
   8   0   8        2.30        1.19      2.09 o 
   9   0   8        2.44       -0.20      1.99 o 
  10   0   8        2.47        1.24      3.47 o 
  11   0   8       91.60       77.98      4.24 o 
  12   0   8        2.62        0.30      3.71 o 
  13   0   8       32.18       24.39      4.24 o 
  14   0   8       43.00       41.10      7.14 o 
  15   0   8       81.08       78.25      7.87 o 
  16   0   8        9.54        7.38      6.89 o 
 -18   1   8        2.41        7.14      7.38 o 
 -17   1   8        0.66        3.69      5.22 o 
 -16   1   8        0.85        0.98      6.89 o 
 -15   1   8       20.73       25.59      4.19 o 
 -14   1   8      154.86      144.86      8.56 o 
 -13   1   8       41.90       33.94      4.81 o 
 -12   1   8       17.67       22.10      2.82 o 
 -11   1   8       64.19       70.37      6.15 o 
 -10   1   8      355.65      369.48     12.80 o 
  -9   1   8      216.27      186.93      4.80 o 
  -8   1   8     1541.33     1501.88      8.79 o 
  -7   1   8        5.87        9.61      2.34 o 
  -6   1   8      271.20      250.26      7.01 o 
  -5   1   8      151.10      113.25      3.06 o 
  -4   1   8      218.03      166.05      2.83 o 
  -3   1   8     1010.60     1065.68     11.26 o 
  -2   1   8      872.76      873.99      5.18 o 
  -1   1   8       10.12       15.92      1.25 o 
   0   1   8       79.27       50.55      5.14 o 
   1   1   8      238.08      211.35      2.17 o 
   2   1   8       63.17       72.93      1.32 o 
   3   1   8      775.11      756.37      4.92 o 
   4   1   8      112.36      140.87      1.42 o 
   5   1   8      230.75      266.09      2.51 o 
   6   1   8      639.32      629.85      4.13 o 
   7   1   8      829.29      776.17      8.83 o 
   8   1   8       81.40       71.92      2.32 o 
   9   1   8       79.92       82.40      2.96 o 
  10   1   8       13.93       16.00      2.67 o 
  11   1   8       15.59       16.35      3.91 o 
  12   1   8       13.01       18.86      4.34 o 
  13   1   8       49.56       57.48      4.06 o 
  14   1   8        3.28        2.49      3.60 o 
  15   1   8        2.67        2.17      3.78 o 
  16   1   8       21.13       17.62      4.78 o 
 -17   2   8        8.56       10.34      7.14 o 
 -16   2   8        1.23        3.20      6.64 o 
 -15   2   8        1.37        4.40      3.90 o 
 -14   2   8        2.66        3.46      3.89 o 
 -13   2   8      156.50      140.37      7.38 o 
 -12   2   8       37.99       31.17      3.82 o 
 -11   2   8      321.36      288.89      8.61 o 
 -10   2   8       48.38       48.23      3.65 o 
  -9   2   8        0.10        4.64      3.01 o 
  -8   2   8       11.59       19.79      2.84 o 
  -7   2   8        2.57       10.17      2.72 o 
  -6   2   8      163.74      157.47      2.71 o 
  -5   2   8      536.77      517.73      5.98 o 
  -4   2   8      114.62       79.75      3.36 o 
  -3   2   8      594.73      668.94      3.27 o 
  -2   2   8     1235.64     1385.07     19.54 o 
  -1   2   8       35.07       57.46      3.45 o 
   0   2   8     3248.58     3693.94     26.52 o 
   1   2   8       47.81       31.86      2.84 o 
   2   2   8     1065.27     1135.65      7.96 o 
   3   2   8      828.64      913.28      6.18 o 
   4   2   8       10.54        2.96      0.85 o 
   5   2   8        2.03        3.27      0.89 o 
   6   2   8        3.15       18.61      1.88 o 
   7   2   8       36.32       40.12      2.81 o 
   8   2   8      137.64      124.95      8.24 o 
   9   2   8       41.23       29.27      3.36 o 
  10   2   8        2.46        0.17      3.43 o 
  11   2   8        5.18        7.63      3.60 o 
  12   2   8        6.71        4.64      3.89 o 
  13   2   8       10.18        8.76      3.47 o 
  14   2   8        1.26       -0.51      3.64 o 
  15   2   8        0.56        1.12      3.81 o 
  16   2   8        0.56        1.96      4.66 o 
 -17   3   8       39.06       42.82      7.38 o 
 -16   3   8        7.11        4.18      6.40 o 
 -15   3   8       33.11       27.51      4.31 o 
 -14   3   8       13.19        9.86      3.91 o 
 -13   3   8        5.24        9.72      3.83 o 
 -12   3   8       40.00       41.77      3.91 o 
 -11   3   8       16.54       19.67      3.64 o 
 -10   3   8       28.54       36.82      3.54 o 
  -9   3   8        5.37        4.61      2.95 o 
  -8   3   8        0.69       11.52      3.05 o 
  -7   3   8     1092.44     1112.03      7.69 o 
  -6   3   8       83.23       98.77      1.79 o 
  -5   3   8        2.26        5.80      1.81 o 
  -4   3   8       30.63       55.79      3.13 o 
  -3   3   8       44.60       49.67      1.81 o 
  -2   3   8       33.83       51.14      1.98 o 
  -1   3   8        7.42       27.74      1.89 o 
   0   3   8        4.84        6.88      1.52 o 
   1   3   8      150.00      187.07      3.42 o 
   2   3   8        0.54       -0.20      0.66 o 
   3   3   8      368.36      365.34      7.04 o 
   4   3   8      638.58      587.01      9.37 o 
   5   3   8      717.71      695.88     11.73 o 
   6   3   8       51.42       46.10      2.09 o 
   7   3   8       85.89       73.89      4.63 o 
   8   3   8        9.19       13.75      3.00 o 
   9   3   8        0.12        2.60      3.00 o 
  10   3   8        2.90        5.91      5.41 o 
  11   3   8        2.52        3.20      6.15 o 
  12   3   8        7.73        5.49      4.76 o 
  13   3   8        3.20       -1.26      6.52 o 
  14   3   8        2.98        5.78      5.01 o 
  15   3   8        4.77        7.87      7.63 o 
 -16   4   8       33.44       36.86      5.66 o 
 -15   4   8       21.25       20.14      4.34 o 
 -14   4   8       16.75       18.51      4.18 o 
 -13   4   8        5.33        8.65      3.89 o 
 -12   4   8       26.02       24.11      3.96 o 
 -11   4   8       30.40       36.43      3.72 o 
 -10   4   8       64.15       56.48      3.90 o 
  -9   4   8       21.20       32.13      3.69 o 
  -8   4   8       48.12       38.97      3.13 o 
  -7   4   8        0.12       -0.31      2.53 o 
  -6   4   8        1.43       -3.45      5.17 o 
  -5   4   8        5.02       15.75      4.92 o 
  -4   4   8     1797.27     1677.84     10.58 o 
  -3   4   8       34.66       34.06      3.45 o 
  -2   4   8       39.95       36.66      2.28 o 
  -1   4   8       27.90       25.46      2.01 o 
   0   4   8        0.03       11.75      1.86 o 
   1   4   8      178.80      165.11      2.81 o 
   2   4   8      438.97      395.26      8.92 o 
   3   4   8      423.25      378.58     10.17 o 
   4   4   8       49.66       44.96      2.47 o 
   5   4   8       25.01       22.43      2.20 o 
   6   4   8       76.28       97.18      3.34 o 
   7   4   8      326.56      326.12      4.88 o 
   8   4   8       16.12       15.09      2.92 o 
   9   4   8       20.56       26.37      4.48 o 
  10   4   8        0.52       -0.53      4.31 o 
  11   4   8        0.39        2.62      4.66 o 
  12   4   8        6.65        4.94      4.73 o 
  13   4   8        0.58        2.68      4.84 o 
 -14   5   8        0.37        3.45      6.40 o 
 -13   5   8       26.42       29.04      6.64 o 
 -12   5   8       67.60       69.89      7.38 o 
 -11   5   8        2.36        8.12      5.91 o 
 -10   5   8       22.30       31.01      6.40 o 
  -9   5   8       87.85       92.77      7.14 o 
  -8   5   8       18.37       24.85      6.15 o 
  -7   5   8        6.04        7.63      5.66 o 
  -6   5   8        1.51        3.94      5.17 o 
  -5   5   8        9.69        8.86      5.17 o 
  -4   5   8        0.69        3.20      3.65 o 
  -3   5   8       32.57       26.18      3.82 o 
  -2   5   8      341.36      355.44      6.08 o 
  -1   5   8      637.74      613.79      9.60 o 
   0   5   8        5.38        9.75      2.41 o 
   1   5   8        6.71        6.90      2.48 o 
   2   5   8       31.08       30.25      2.70 o 
   3   5   8        0.07       -0.05      2.32 o 
   4   5   8        2.03        2.43      2.44 o 
   5   5   8        0.17        1.45      2.36 o 
   6   5   8       16.36       19.81      3.67 o 
   7   5   8      165.02      189.02      5.32 o 
   8   5   8        5.96        6.48      3.64 o 
   9   5   8       13.59       20.18      7.14 o 
  10   5   8      102.88      110.92      5.78 o 
  11   5   8        0.22       11.02      4.84 o 
  12   5   8        4.61       15.07      5.01 o 
 -12   6   8       10.89       13.78      4.35 o 
 -11   6   8       19.64       16.12      5.78 o 
 -10   6   8        9.27        7.31      4.13 o 
  -9   6   8        0.02       -0.02      3.99 o 
  -8   6   8        8.55       13.32      4.26 o 
  -7   6   8       12.20       16.99      4.26 o 
  -6   6   8       23.67       26.03      4.18 o 
  -5   6   8        8.44        9.47      4.00 o 
  -4   6   8       49.34       48.50      4.43 o 
  -3   6   8       23.69       21.62      4.18 o 
  -2   6   8       28.85       32.79      4.24 o 
  -1   6   8        0.02       -0.41      3.96 o 
   0   6   8      180.38      162.90      5.46 o 
   1   6   8        8.70        8.12      3.71 o 
   2   6   8       11.19       11.35      3.60 o 
   3   6   8       14.93       19.90      2.87 o 
   4   6   8        4.59        4.76      2.71 o 
   5   6   8        0.30        0.17      3.74 o 
   6   6   8       25.87       24.98      4.13 o 
   7   6   8       12.43       13.26      4.06 o 
   8   6   8        5.24        8.65      3.95 o 
   9   6   8        0.03        4.68      6.89 o 
  10   6   8        1.80       -2.21      7.14 o 
 -10   7   8        0.24       -3.45      5.41 o 
  -9   7   8       13.86       13.04      4.52 o 
  -8   7   8        4.93        8.63      4.51 o 
  -7   7   8        1.86        1.60      4.35 o 
  -6   7   8       27.30       37.64      4.61 o 
  -5   7   8        3.91        9.23      4.35 o 
  -4   7   8       17.52       20.02      4.34 o 
  -3   7   8       14.95       16.37      4.43 o 
  -2   7   8       24.72       22.62      4.51 o 
  -1   7   8       14.23       14.01      4.43 o 
   0   7   8        9.17        9.76      4.31 o 
   1   7   8        4.38        4.10      3.89 o 
   2   7   8        1.00       -1.66      3.89 o 
   3   7   8        0.92        1.59      3.78 o 
   4   7   8        0.91        9.35      5.66 o 
   5   7   8        3.12        0.00      5.91 o 
   6   7   8        0.44        0.00      5.66 o 
   7   7   8        2.35       -1.02      3.96 o 
   8   7   8        1.39       -0.49      3.90 o 
  -3   8   8        0.55        6.28      4.43 o 
  -2   8   8        1.39        5.47      4.43 o 
  -1   8   8        3.28        7.41      4.59 o 
   0   8   8        0.10        0.80      4.20 o 
   1   8   8        0.17        2.95      5.91 o 
   2   8   8        0.00        2.95      5.66 o 
 -18   1   9        2.13       -0.25      7.38 o 
 -17   1   9        2.43        4.98      5.21 o 
 -16   1   9        0.02        3.79      4.00 o 
 -15   1   9       23.69       21.20      3.56 o 
 -14   1   9        7.09        8.71      3.02 o 
 -13   1   9        3.79        5.55      2.88 o 
 -12   1   9       13.15       15.59      3.29 o 
 -11   1   9      106.50      119.09      4.34 o 
 -10   1   9        2.26       11.20      3.13 o 
  -9   1   9        7.86       11.24      2.94 o 
  -8   1   9      219.29      218.93      4.26 o 
  -7   1   9      277.62      346.98      6.77 o 
  -6   1   9      151.07      166.17      2.93 o 
  -5   1   9      382.50      425.14      8.08 o 
  -4   1   9       69.80       74.24      2.98 o 
  -3   1   9     1489.90     1625.12     11.97 o 
  -2   1   9      469.97      328.50     11.03 o 
  -1   1   9      303.71      276.26      4.27 o 
   0   1   9       84.14       80.32      1.47 o 
   1   1   9      277.60      330.51      1.79 o 
   2   1   9     1186.51     1168.10      6.55 o 
   3   1   9      153.68      144.65      3.00 o 
   4   1   9      632.01      589.81      3.32 o 
   5   1   9        3.70        7.65      0.94 o 
   6   1   9      276.69      266.50      2.81 o 
   7   1   9      465.33      448.27      4.80 o 
   8   1   9      271.07      257.60      3.09 o 
   9   1   9       66.77       68.52      2.25 o 
  10   1   9      101.20      100.35      2.97 o 
  11   1   9        0.06        0.89      3.06 o 
  12   1   9        2.93        3.19      3.29 o 
  13   1   9      179.90      178.05      4.92 o 
  14   1   9        0.76        2.25      3.64 o 
  15   1   9        1.72        3.28      3.73 o 
  16   1   9        1.20        3.45      6.40 o 
 -17   2   9        4.85       11.57      7.14 o 
 -16   2   9        0.39       -0.29      4.08 o 
 -15   2   9       21.35       19.50      4.13 o 
 -14   2   9        0.23        1.30      3.78 o 
 -13   2   9      100.67      108.02      4.86 o 
 -12   2   9       33.31       26.73      3.65 o 
 -11   2   9      181.76      186.79      6.89 o 
 -10   2   9        0.68        3.17      3.29 o 
  -9   2   9      455.04      440.64      5.99 o 
  -8   2   9       61.71       57.86      3.19 o 
  -7   2   9      578.88      626.11      5.78 o 
  -6   2   9        6.66       13.62      2.17 o 
  -5   2   9      970.47      961.90      6.43 o 
  -4   2   9     1692.22     1701.82     12.80 o 
  -3   2   9     2555.06     2548.79     21.32 o 
  -2   2   9      212.74      183.53      3.89 o 
  -1   2   9     1416.48     1248.16      9.63 o 
   0   2   9      350.49      417.39      7.17 o 
   1   2   9       20.46       57.10      1.74 o 
   2   2   9     1974.22     1903.81     18.09 o 
   3   2   9     1335.01     1326.13      8.60 o 
   4   2   9      433.78      409.15      2.81 o 
   5   2   9       26.54       18.18      0.87 o 
   6   2   9      105.79       92.47      1.96 o 
   7   2   9      239.39      239.31      3.34 o 
   8   2   9        0.65        3.96      2.24 o 
   9   2   9      128.21      114.09      3.75 o 
  10   2   9        2.50        3.19      2.89 o 
  11   2   9       33.83       33.40      3.50 o 
  12   2   9       18.75       14.94      3.43 o 
  13   2   9        0.90        0.91      3.54 o 
  14   2   9        3.13        4.07      3.75 o 
  15   2   9        3.08        2.84      3.90 o 
 -17   3   9       14.56       20.42      6.89 o 
 -16   3   9        6.21        2.98      4.13 o 
 -15   3   9        0.02        2.08      4.06 o 
 -14   3   9        4.98        9.81      3.91 o 
 -13   3   9       66.46       68.82      4.43 o 
 -12   3   9       17.71       23.54      3.71 o 
 -11   3   9        0.45        0.49      3.36 o 
 -10   3   9        9.59        9.60      3.25 o 
  -9   3   9        4.17        5.06      2.95 o 
  -8   3   9     1254.03     1324.98      8.86 o 
  -7   3   9      555.29      533.39     11.17 o 
  -6   3   9      181.90      169.09      3.16 o 
  -5   3   9        7.60        5.27      1.36 o 
  -4   3   9      567.12      610.83      4.62 o 
  -3   3   9       16.19       18.87      1.21 o 
  -2   3   9      691.40      643.26      4.20 o 
  -1   3   9      909.93      908.37      5.49 o 
   0   3   9       70.83       70.57      1.93 o 
   1   3   9      531.83      517.57      4.35 o 
   2   3   9       26.96       18.40      1.69 o 
   3   3   9      145.38      168.45      2.73 o 
   4   3   9      676.28      609.26      8.81 o 
   5   3   9       14.09       23.80      1.44 o 
   6   3   9       11.92       16.47      1.76 o 
   7   3   9      951.15      881.98     22.44 o 
   8   3   9      108.72      120.39      5.13 o 
   9   3   9       30.62       33.80      4.43 o 
  10   3   9       52.20       44.41      4.78 o 
  11   3   9        7.54        5.51      4.48 o 
  12   3   9        2.03        1.44      4.59 o 
  13   3   9        7.58        9.53      4.94 o 
  14   3   9        0.33       -2.60      4.90 o 
 -16   4   9       23.40       19.56      4.43 o 
 -15   4   9        0.57        8.12      4.18 o 
 -14   4   9       38.40       42.70      4.61 o 
 -13   4   9        2.26        2.18      3.71 o 
 -12   4   9       30.50       27.89      3.84 o 
 -11   4   9      224.79      201.80      6.15 o 
 -10   4   9       19.51       20.76      3.59 o 
  -9   4   9      251.10      240.47      9.72 o 
  -8   4   9        0.65        0.74      5.17 o 
  -7   4   9       24.45       25.59      5.66 o 
  -6   4   9       18.14        9.35      4.92 o 
  -5   4   9      445.45      407.69     15.38 o 
  -4   4   9      557.12      534.80     18.46 o 
  -3   4   9     1331.33     1239.59     21.79 o 
  -2   4   9       77.96       76.47      2.54 o 
  -1   4   9        2.71        5.25      1.97 o 
   0   4   9      221.63      232.67      4.51 o 
   1   4   9      156.48      149.77      2.80 o 
   2   4   9      128.75      119.21      2.73 o 
   3   4   9        5.03       10.03      2.06 o 
   4   4   9       28.36       24.65      2.19 o 
   5   4   9       78.62       70.81      3.72 o 
   6   4   9        8.82       16.31      2.79 o 
   7   4   9        0.00        9.47      2.88 o 
   8   4   9        5.57        9.15      4.24 o 
   9   4   9       23.51       30.38      4.76 o 
  10   4   9        4.44        6.70      4.55 o 
  11   4   9       39.78       39.83      5.19 o 
  12   4   9        8.59       11.28      4.84 o 
  13   4   9       13.54       15.97      5.11 o 
 -14   5   9       13.61       11.57      6.40 o 
 -13   5   9       31.16       23.13      6.64 o 
 -12   5   9       31.46       30.02      6.89 o 
 -11   5   9        0.42        3.45      5.91 o 
 -10   5   9       30.87       28.79      6.40 o 
  -9   5   9        5.04        6.89      5.91 o 
  -8   5   9      105.63       95.73      7.14 o 
  -7   5   9        5.79        8.61      5.41 o 
  -6   5   9       53.53       47.25      5.91 o 
  -5   5   9       43.40       44.30      5.91 o 
  -4   5   9      145.90      140.08      8.00 o 
  -3   5   9       23.14       22.53      3.82 o 
  -2   5   9      163.57      166.18      5.04 o 
  -1   5   9       21.46       23.65      2.73 o 
   0   5   9      257.96      220.27      3.94 o 
   1   5   9       26.27       27.30      2.71 o 
   2   5   9        2.55        1.50      2.59 o 
   3   5   9        0.00        1.86      2.39 o 
   4   5   9        2.47        4.15      2.32 o 
   5   5   9       12.39       17.05      3.67 o 
   6   5   9        2.22        0.65      3.49 o 
   7   5   9        3.85        9.35      3.78 o 
   8   5   9        7.51       10.97      3.82 o 
   9   5   9       19.16       23.38      7.14 o 
  10   5   9       25.71       24.12      7.63 o 
  11   5   9        6.99       12.02      4.97 o 
  12   5   9       15.48       21.41      5.19 o 
 -12   6   9        1.27       12.55      6.89 o 
 -11   6   9        8.03       14.77      6.64 o 
 -10   6   9       15.95       14.52      6.40 o 
  -9   6   9        0.02       -0.74      3.99 o 
  -8   6   9       15.97       21.44      4.43 o 
  -7   6   9        8.45       24.48      4.43 o 
  -6   6   9       73.47       84.19      4.96 o 
  -5   6   9        1.73        3.01      3.91 o 
  -4   6   9        0.94        1.86      3.91 o 
  -3   6   9        2.84        1.72      3.82 o 
  -2   6   9        0.87        5.12      3.89 o 
  -1   6   9       13.73       19.73      4.06 o 
   0   6   9       22.10       29.30      4.06 o 
   1   6   9       20.74       22.86      3.78 o 
   2   6   9        0.54       -2.84      3.43 o 
   3   6   9        5.33        6.05      2.82 o 
   4   6   9       20.95       22.52      2.90 o 
   5   6   9        3.36        6.15      3.82 o 
   6   6   9        8.30        3.97      3.89 o 
   7   6   9       10.03        7.62      3.90 o 
   8   6   9        0.68        6.46      3.95 o 
   9   6   9        4.69        9.84      6.89 o 
  10   6   9        4.13        0.25      6.89 o 
 -10   7   9        0.02       -1.48      5.41 o 
  -9   7   9        3.26        7.96      4.26 o 
  -8   7   9        3.61        9.47      4.52 o 
  -7   7   9        4.94        0.98      4.35 o 
  -6   7   9        7.26        9.47      4.35 o 
  -5   7   9        5.43       12.20      4.51 o 
  -4   7   9        2.31        4.17      4.26 o 
  -3   7   9       15.34       14.78      4.34 o 
  -2   7   9        0.74        3.42      4.24 o 
  -1   7   9       28.81       24.32      4.34 o 
   0   7   9        0.41        2.68      4.06 o 
   1   7   9       11.01        9.25      3.89 o 
   2   7   9        1.22       -1.10      3.82 o 
   3   7   9        9.75        8.61      3.71 o 
   4   7   9       23.34       19.93      6.15 o 
   5   7   9        0.14       -0.98      5.66 o 
   6   7   9        0.06        0.74      5.17 o 
   7   7   9        6.73        8.67      4.13 o 
   8   7   9        0.37       -1.72      6.40 o 
  -3   8   9       10.96        7.38      6.64 o 
  -2   8   9       11.22       11.32      6.15 o 
  -1   8   9        0.62       -0.49      5.41 o 
   0   8   9        4.60        1.97      5.91 o 
   1   8   9        0.05       -1.48      5.41 o 
   2   8   9        5.78        2.95      4.92 o 
 -18   0  10        2.35       15.01      7.38 o 
 -17   0  10       21.96       26.33      7.87 o 
 -16   0  10       29.80       24.88      5.91 o 
 -15   0  10       57.17       46.51      5.66 o 
 -14   0  10       25.49       29.04      5.41 o 
 -13   0  10      321.71      290.38      8.12 o 
 -12   0  10       17.59       17.72      4.92 o 
 -11   0  10       66.41       70.87      5.41 o 
 -10   0  10       19.25       20.18      4.43 o 
  -9   0  10       90.81       86.13      5.41 o 
  -8   0  10      958.41      975.72     10.34 o 
  -7   0  10     1986.38     1982.70     13.53 o 
  -6   0  10      765.96      702.82      8.12 o 
  -5   0  10     1237.37     1302.40     34.45 o 
  -4   0  10     1237.06     1216.45     12.92 o 
  -3   0  10     1976.60     1932.43      7.46 o 
  -2   0  10     1059.11      997.27     10.09 o 
  -1   0  10     6475.55     6958.28     49.11 o 
   0   0  10     1521.71     1748.91     17.23 o 
   1   0  10      480.64      475.68      5.66 o 
   2   0  10       17.25       23.45      1.89 o 
   3   0  10     1442.58     1422.69      9.84 o 
   4   0  10      159.05       80.92      2.61 o 
   5   0  10      463.64      467.28      6.52 o 
   6   0  10        0.48        2.58      1.88 o 
   7   0  10       44.01       31.47      2.24 o 
   8   0  10       11.08        9.07      2.12 o 
   9   0  10        0.74       -0.91      2.15 o 
  10   0  10       35.43       27.81      3.69 o 
  11   0  10       17.13       17.46      3.91 o 
  12   0  10        5.59        7.22      3.82 o 
  13   0  10       16.78       13.73      4.06 o 
  14   0  10       82.39       71.61      7.38 o 
  15   0  10       40.91       37.40      7.14 o 
 -18   1  10        8.46        7.38      7.38 o 
 -17   1  10       14.73       14.27      7.38 o 
 -16   1  10        5.29        8.65      4.13 o 
 -15   1  10        7.09        7.59      3.10 o 
 -14   1  10       50.84       44.29      3.40 o 
 -13   1  10        5.46        3.15      3.39 o 
 -12   1  10       24.88       36.16      3.74 o 
 -11   1  10      391.58      369.99      5.92 o 
 -10   1  10        5.10        6.42      3.22 o 
  -9   1  10      309.96      303.49      6.03 o 
  -8   1  10      121.00      120.76      3.74 o 
  -7   1  10      910.09      880.26     12.80 o 
  -6   1  10      485.88      536.77      4.60 o 
  -5   1  10      304.65      319.24      3.30 o 
  -4   1  10      266.60      352.76      8.32 o 
  -3   1  10     2533.10     2510.86     28.11 o 
  -2   1  10     3352.01     3677.00     33.00 o 
  -1   1  10     3063.38     3173.60     28.26 o 
   0   1  10      160.21      153.94      3.11 o 
   1   1  10     2791.99     3164.90     25.49 o 
   2   1  10     1036.84     1036.20      5.81 o 
   3   1  10     1546.88     1702.24      8.13 o 
   4   1  10      976.67      986.72      4.79 o 
   5   1  10       85.62       77.33      1.35 o 
   6   1  10        8.97        7.89      1.65 o 
   7   1  10       14.72       15.35      1.53 o 
   8   1  10       78.72       71.02      2.18 o 
   9   1  10       54.29       59.45      2.29 o 
  10   1  10        0.02        1.86      2.34 o 
  11   1  10       35.47       41.18      3.45 o 
  12   1  10       84.16       77.64      4.04 o 
  13   1  10        5.99       16.21      3.69 o 
  14   1  10        2.89        4.39      3.63 o 
  15   1  10       16.18       17.13      3.92 o 
  16   1  10        0.32        0.98      6.40 o 
 -17   2  10        5.71        7.63      6.89 o 
 -16   2  10        2.50        3.04      4.20 o 
 -15   2  10       10.62       12.68      4.13 o 
 -14   2  10       19.83       19.52      4.09 o 
 -13   2  10        3.99        4.68      3.83 o 
 -12   2  10      104.98       97.91      4.61 o 
 -11   2  10       68.41       74.61      4.18 o 
 -10   2  10       51.12       56.29      4.55 o 
  -9   2  10       42.39       43.75      3.60 o 
  -8   2  10       26.22       31.01      5.91 o 
  -7   2  10      204.28      178.77      4.34 o 
  -6   2  10       92.92      103.32      3.65 o 
  -5   2  10       97.10       88.91      3.45 o 
  -4   2  10      862.63      880.59      6.00 o 
  -3   2  10      203.23      208.97     11.69 o 
  -2   2  10     2050.48     2227.65     21.90 o 
  -1   2  10     2062.00     2316.08     19.97 o 
   0   2  10      454.13      460.53      3.33 o 
   1   2  10     1261.30     1282.07      8.68 o 
   2   2  10       44.46       72.11      4.18 o 
   3   2  10       30.92       39.53      0.96 o 
   4   2  10        0.01        1.91      0.82 o 
   5   2  10       25.15       22.45      1.30 o 
   6   2  10      293.23      253.97      2.28 o 
   7   2  10       14.02       11.23      2.12 o 
   8   2  10        7.43        7.33      2.26 o 
   9   2  10        1.08        2.08      2.95 o 
  10   2  10        2.82        5.91      3.06 o 
  11   2  10       96.10       85.43      4.57 o 
  12   2  10        0.25       -0.27      3.40 o 
  13   2  10        0.24        1.31      3.47 o 
  14   2  10       15.91       18.12      3.87 o 
  15   2  10       10.85        7.28      4.94 o 
 -17   3  10        5.22       19.69      6.89 o 
 -16   3  10        8.24        5.98      4.24 o 
 -15   3  10        0.60        2.21      4.18 o 
 -14   3  10        0.49       -3.83      3.83 o 
 -13   3  10       16.81       20.56      3.99 o 
 -12   3  10        0.00        0.59      3.47 o 
 -11   3  10        1.13        6.51      3.43 o 
 -10   3  10      134.66      127.57      7.75 o 
  -9   3  10       10.84       13.69      3.18 o 
  -8   3  10      374.36      389.66      5.44 o 
  -7   3  10      320.73      313.91      5.76 o 
  -6   3  10     1392.39     1310.97     11.32 o 
  -5   3  10       75.37       90.33      1.82 o 
  -4   3  10      148.14      159.59      2.63 o 
  -3   3  10       39.74       42.70      2.06 o 
  -2   3  10       30.36       54.21      2.53 o 
  -1   3  10       35.79       33.92      2.03 o 
   0   3  10       98.94       80.89      2.28 o 
   1   3  10      328.19      383.30      6.50 o 
   2   3  10        0.22        4.50      1.55 o 
   3   3  10        8.22       12.53      1.77 o 
   4   3  10      136.53      131.04      2.36 o 
   5   3  10      731.53      691.01     14.56 o 
   6   3  10      246.79      240.87      3.49 o 
   7   3  10      103.30      113.74      3.96 o 
   8   3  10        5.96        4.40      4.02 o 
   9   3  10        0.32        1.49      4.06 o 
  10   3  10        8.30        7.66      4.31 o 
  11   3  10        0.16        1.91      4.66 o 
  12   3  10        3.72        8.17      4.76 o 
  13   3  10        0.09       -0.33      4.84 o 
  14   3  10        1.53        2.34      5.41 o 
 -16   4  10        0.34        2.21      5.66 o 
 -15   4  10       53.34       53.65      7.14 o 
 -14   4  10        5.50        5.66      5.66 o 
 -13   4  10        6.55       10.09      5.91 o 
 -12   4  10        5.85        4.68      5.91 o 
 -11   4  10       19.31       26.33      6.15 o 
 -10   4  10        9.08       10.83      6.15 o 
  -9   4  10      390.34      370.36      9.60 o 
  -8   4  10        9.24       20.67      5.41 o 
  -7   4  10      224.23      241.41      7.87 o 
  -6   4  10        0.38       -1.23      5.17 o 
  -5   4  10       36.70       32.91      2.18 o 
  -4   4  10      215.22      201.46      4.20 o 
  -3   4  10      501.67      512.22     11.05 o 
  -2   4  10      186.11      166.03      3.10 o 
  -1   4  10      247.02      244.19      3.18 o 
   0   4  10       24.80       39.73      2.63 o 
   1   4  10       23.31       21.65      2.12 o 
   2   4  10      632.59      595.72     11.58 o 
   3   4  10       33.83       31.86      2.18 o 
   4   4  10       99.53       94.70      2.54 o 
   5   4  10      106.33       98.70      4.05 o 
   6   4  10       86.17       85.17      6.03 o 
   7   4  10       31.66       36.93      3.04 o 
   8   4  10       49.54       72.63      4.94 o 
   9   4  10       53.23       37.19      4.94 o 
  10   4  10        7.71        5.66      4.76 o 
  11   4  10        0.43        7.27      4.84 o 
  12   4  10        0.19       -0.74      4.84 o 
  13   4  10        1.64        4.35      5.01 o 
 -14   5  10        0.74        0.49      6.40 o 
 -13   5  10        0.33       -3.20      6.64 o 
 -12   5  10       24.62       28.79      6.40 o 
 -11   5  10       32.15       30.51      6.40 o 
 -10   5  10       24.46       22.64      6.15 o 
  -9   5  10        0.12        5.41      6.15 o 
  -8   5  10        7.67       12.06      5.91 o 
  -7   5  10       51.98       49.46      6.15 o 
  -6   5  10       16.31       13.04      5.41 o 
  -5   5  10       10.58       12.80      5.17 o 
  -4   5  10       24.84       28.55      5.66 o 
  -3   5  10      192.08      167.78      5.21 o 
  -2   5  10      109.93      102.79      3.28 o 
  -1   5  10       16.12       15.81      2.63 o 
   0   5  10        8.39       13.58      2.59 o 
   1   5  10      107.44       97.02      3.14 o 
   2   5  10       38.11       41.82      2.71 o 
   3   5  10       96.79       84.26      3.98 o 
   4   5  10      111.46      111.37      3.36 o 
   5   5  10       75.82       70.54      4.20 o 
   6   5  10        8.89        5.52      3.54 o 
   7   5  10        5.22        8.93      3.64 o 
   8   5  10        5.07        6.64      6.64 o 
   9   5  10      122.58      129.69      8.86 o 
  10   5  10        0.01        1.48      7.38 o 
  11   5  10        0.39       12.06      7.63 o 
 -12   6  10        2.45        4.43      6.40 o 
 -11   6  10       10.76        5.91      6.15 o 
 -10   6  10        0.05        6.15      6.15 o 
  -9   6  10        6.75        8.86      6.15 o 
  -8   6  10        7.63       13.79      4.34 o 
  -7   6  10      100.29       95.43      7.26 o 
  -6   6  10        1.49        5.51      4.09 o 
  -5   6  10       24.31       28.68      5.04 o 
  -4   6  10        0.15        5.50      3.94 o 
  -3   6  10        8.31        7.48      3.96 o 
  -2   6  10      114.54      107.36      6.52 o 
  -1   6  10      112.22      112.46      5.66 o 
   0   6  10        0.00        1.37      3.71 o 
   1   6  10       41.76       36.39      3.89 o 
   2   6  10        2.74        1.98      2.76 o 
   3   6  10        1.55        3.13      2.71 o 
   4   6  10       34.74       38.36      4.17 o 
   5   6  10        3.03        8.23      3.96 o 
   6   6  10        2.44        1.59      3.89 o 
   7   6  10        3.09       10.11      3.95 o 
   8   6  10       20.22       20.42      6.89 o 
   9   6  10        0.24        5.17      6.89 o 
 -10   7  10        0.96        0.98      5.91 o 
  -9   7  10        4.43        7.12      4.09 o 
  -8   7  10       13.74       16.26      4.61 o 
  -7   7  10        5.08        5.54      4.18 o 
  -6   7  10       29.65       32.34      4.78 o 
  -5   7  10       23.51       24.24      4.51 o 
  -4   7  10        0.49        2.81      4.34 o 
  -3   7  10        0.84        3.44      4.17 o 
  -2   7  10       13.08        6.19      4.26 o 
  -1   7  10       12.46       13.40      4.31 o 
   0   7  10       10.49       13.85      4.13 o 
   1   7  10        1.90        1.49      3.89 o 
   2   7  10        7.74        7.60      3.84 o 
   3   7  10        2.83        9.60      5.91 o 
   4   7  10        9.07        4.18      5.66 o 
   5   7  10       14.04       12.80      5.41 o 
   6   7  10        0.22       -4.43      5.41 o 
   7   7  10        2.99        0.29      3.96 o 
  -3   8  10       12.16        7.14      5.91 o 
  -2   8  10        2.47        4.43      5.41 o 
  -1   8  10        0.22        1.72      6.15 o 
   0   8  10        1.66       -1.97      5.17 o 
   1   8  10        1.72        0.74      4.92 o 
 -18   1  11        7.32        9.84      7.14 o 
 -17   1  11        5.29       12.80      7.14 o 
 -16   1  11       16.85       14.97      3.31 o 
 -15   1  11        0.13        3.57      3.22 o 
 -14   1  11       59.21       59.61      3.51 o 
 -13   1  11       38.91       38.80      3.91 o 
 -12   1  11        3.00        6.52      3.48 o 
 -11   1  11      229.47      247.54      5.31 o 
 -10   1  11       46.68       55.34      3.83 o 
  -9   1  11       28.72       36.35      4.31 o 
  -8   1  11      196.50      195.44      5.29 o 
  -7   1  11       96.33       99.19      5.41 o 
  -6   1  11       51.88       65.79      2.48 o 
  -5   1  11       34.84       39.17      2.13 o 
  -4   1  11      138.96      188.48      2.42 o 
  -3   1  11     1809.76     1789.11      9.26 o 
  -2   1  11     2167.24     2555.36     13.86 o 
  -1   1  11     1222.49     1152.35     21.92 o 
   0   1  11       10.29       16.16      1.37 o 
   1   1  11      197.36      179.27      3.04 o 
   2   1  11       29.84       35.43      2.36 o 
   3   1  11        4.65        1.62      0.89 o 
   4   1  11     1086.64     1042.19      7.50 o 
   5   1  11      271.81      248.90      2.69 o 
   6   1  11       48.01       35.41      1.88 o 
   7   1  11       17.12       12.59      1.47 o 
   8   1  11       19.18       17.31      1.97 o 
   9   1  11        6.92        5.88      1.90 o 
  10   1  11      120.28      114.22      3.37 o 
  11   1  11       28.34       27.60      3.32 o 
  12   1  11       51.32       55.32      3.86 o 
  13   1  11        1.64        1.76      3.45 o 
  14   1  11        0.02       -0.78      3.53 o 
  15   1  11        5.00        3.46      3.78 o 
 -17   2  11        2.50        3.38      4.26 o 
 -16   2  11        8.50        4.59      4.13 o 
 -15   2  11        0.36        4.20      4.09 o 
 -14   2  11        5.24        8.24      4.00 o 
 -13   2  11        0.16        2.18      3.74 o 
 -12   2  11       48.38       64.30      4.18 o 
 -11   2  11        0.35        0.12      3.31 o 
 -10   2  11       25.59       28.48      3.54 o 
  -9   2  11       39.69       45.03      5.66 o 
  -8   2  11      214.41      209.66      7.14 o 
  -7   2  11     1404.84     1344.97     29.53 o 
  -6   2  11      388.08      355.92     10.70 o 
  -5   2  11      170.34      158.52      3.82 o 
  -4   2  11       81.29       72.29      2.95 o 
  -3   2  11      730.06      848.88      6.77 o 
  -2   2  11      235.04      213.09      4.55 o 
  -1   2  11     1704.99     1525.19      9.17 o 
   0   2  11      754.47      679.04      5.84 o 
   1   2  11     1157.94     1178.09      4.32 o 
   2   2  11       33.80       29.85      2.29 o 
   3   2  11       87.61       94.96      1.21 o 
   4   2  11        0.19        0.05      0.72 o 
   5   2  11       88.52       84.17      1.60 o 
   6   2  11       97.86       84.41      2.98 o 
   7   2  11        5.11        4.05      2.09 o 
   8   2  11      288.90      290.81      5.13 o 
   9   2  11       22.47       18.32      2.53 o 
  10   2  11       26.95       36.30      3.33 o 
  11   2  11       63.32       72.85      3.87 o 
  12   2  11        0.05        0.27      3.33 o 
  13   2  11       15.82       12.07      3.66 o 
  14   2  11        8.65       13.31      5.04 o 
  15   2  11       15.49       13.29      7.63 o 
 -17   3  11        4.60        4.81      4.51 o 
 -16   3  11       14.40        8.61      4.35 o 
 -15   3  11       21.78       19.43      4.26 o 
 -14   3  11        0.53        1.44      3.74 o 
 -13   3  11        0.69        3.63      4.06 o 
 -12   3  11       18.87       16.73      3.71 o 
 -11   3  11      259.08      276.66      5.61 o 
 -10   3  11       94.93      106.23      4.08 o 
  -9   3  11       12.54        9.94      2.91 o 
  -8   3  11       56.81       56.15      3.32 o 
  -7   3  11       44.19       63.38      3.33 o 
  -6   3  11      552.29      556.52      9.48 o 
  -5   3  11       48.15       42.34      2.10 o 
  -4   3  11      931.78      971.70      8.49 o 
  -3   3  11      486.53      416.85      3.92 o 
  -2   3  11      964.69      919.15     12.99 o 
  -1   3  11      318.62      292.53      3.45 o 
   0   3  11        0.15        1.57      1.91 o 
   1   3  11       14.08       19.08      1.74 o 
   2   3  11        2.72        7.06      1.70 o 
   3   3  11      782.17      714.72      5.97 o 
   4   3  11      978.46      941.34     13.50 o 
   5   3  11      316.21      333.53      5.35 o 
   6   3  11       36.48       33.46      2.48 o 
   7   3  11        0.60        7.30      3.34 o 
   8   3  11      131.82      126.75      5.39 o 
   9   3  11        2.15       -1.10      4.41 o 
  10   3  11       27.96       39.85      5.17 o 
  11   3  11       13.00       16.86      8.37 o 
  12   3  11        0.10        4.20      4.76 o 
  13   3  11        0.14        4.47      5.01 o 
  14   3  11       13.41       13.42      5.19 o 
 -16   4  11       12.22       16.00      6.64 o 
 -15   4  11        7.73       10.58      5.91 o 
 -14   4  11        5.73        2.95      5.91 o 
 -13   4  11       27.02       26.08      6.40 o 
 -12   4  11        3.50        9.11      6.15 o 
 -11   4  11       17.43       18.46      6.15 o 
 -10   4  11      154.59      128.21      7.63 o 
  -9   4  11       64.25       65.70      6.89 o 
  -8   4  11       34.16       36.42      5.91 o 
  -7   4  11      301.21      281.52      8.37 o 
  -6   4  11       67.68       65.46      5.91 o 
  -5   4  11       15.35       24.07      2.15 o 
  -4   4  11      601.73      558.33      4.76 o 
  -3   4  11      450.92      441.59      4.37 o 
  -2   4  11       93.92       91.60      2.97 o 
  -1   4  11      447.24      472.41      7.21 o 
   0   4  11      615.12      608.86      4.54 o 
   1   4  11      266.71      278.20      3.45 o 
   2   4  11      819.20      813.81      7.99 o 
   3   4  11       34.10       33.71      2.21 o 
   4   4  11       44.80       41.93      3.63 o 
   5   4  11       55.67       53.75      3.13 o 
   6   4  11       64.61       58.92      3.73 o 
   7   4  11        8.51       18.57      4.31 o 
   8   4  11      365.44      361.77      7.28 o 
   9   4  11       25.15       25.36      6.40 o 
  10   4  11       38.65       33.15      5.01 o 
  11   4  11        6.53       11.63      5.01 o 
  12   4  11        2.51        7.37      4.94 o 
  13   4  11       13.83       16.00      7.14 o 
 -14   5  11        0.66        2.71      6.40 o 
 -13   5  11       22.66       10.83      6.40 o 
 -12   5  11        1.13        4.18      6.15 o 
 -11   5  11        1.90        6.40      6.15 o 
 -10   5  11        7.93       11.57      6.15 o 
  -9   5  11       19.40       15.50      6.15 o 
  -8   5  11        3.77        3.69      5.91 o 
  -7   5  11        2.71        7.63      5.66 o 
  -6   5  11        1.20       -1.23      5.41 o 
  -5   5  11        1.48        2.46      4.92 o 
  -4   5  11      132.27      122.55      6.64 o 
  -3   5  11       27.05       24.92      3.96 o 
  -2   5  11       67.81       73.67      3.21 o 
  -1   5  11       66.29       76.37      3.07 o 
   0   5  11        6.13       10.86      2.73 o 
   1   5  11      157.55      153.62      5.76 o 
   2   5  11       47.26       47.36      2.86 o 
   3   5  11       78.03       78.08      3.11 o 
   4   5  11       49.91       49.66      3.89 o 
   5   5  11        1.30        1.83      3.36 o 
   6   5  11        1.09        1.00      3.46 o 
   7   5  11       16.42       21.66      6.64 o 
   8   5  11        0.33        2.71      6.89 o 
   9   5  11        3.06        9.84      7.38 o 
  10   5  11        7.90        8.12      7.38 o 
  11   5  11       46.89       58.32      8.37 o 
 -12   6  11        5.50        2.46      5.91 o 
 -11   6  11        0.54        6.40      5.91 o 
 -10   6  11        2.77        0.49      6.15 o 
  -9   6  11        0.30        4.18      6.15 o 
  -8   6  11       66.19       74.56      7.38 o 
  -7   6  11       20.30       22.49      4.43 o 
  -6   6  11        0.35        0.46      4.09 o 
  -5   6  11        3.36        9.86      4.17 o 
  -4   6  11       41.93       55.94      4.59 o 
  -3   6  11       15.38       22.69      4.26 o 
  -2   6  11       47.51       48.60      6.40 o 
  -1   6  11       24.33       25.56      4.13 o 
   0   6  11        5.72        4.97      3.71 o 
   1   6  11       18.14       20.32      3.60 o 
   2   6  11       23.33       24.92      2.96 o 
   3   6  11        8.84        7.86      3.74 o 
   4   6  11        3.56        8.80      3.82 o 
   5   6  11       19.15       23.20      3.96 o 
   6   6  11        0.32        2.19      3.94 o 
   7   6  11       40.87       40.29      4.31 o 
   8   6  11        5.19        4.43      6.64 o 
   9   6  11        0.11       -1.97      7.14 o 
  -9   7  11        0.00        1.44      3.99 o 
  -8   7  11        0.52        1.93      5.04 o 
  -7   7  11        0.40        3.98      4.09 o 
  -6   7  11        4.99        8.03      4.61 o 
  -5   7  11        3.69        8.24      4.35 o 
  -4   7  11        0.03        1.87      4.17 o 
  -3   7  11        1.32        1.49      4.17 o 
  -2   7  11       22.38       15.75      4.48 o 
  -1   7  11        4.52        4.17      5.04 o 
   0   7  11       11.30       17.47      4.06 o 
   1   7  11        0.07       -3.82      3.82 o 
   2   7  11        4.68        8.70      3.82 o 
   3   7  11       10.52       15.75      6.15 o 
   4   7  11        9.66        5.17      5.41 o 
   5   7  11        3.43        6.15      5.66 o 
   6   7  11        9.73       17.47      5.91 o 
   7   7  11        1.69        5.91      6.64 o 
  -2   8  11        0.35        1.48      6.15 o 
  -1   8  11        0.30        1.23      5.17 o 
   0   8  11        3.62       -0.25      5.41 o 
 -18   0  12        4.41       14.77      7.63 o 
 -17   0  12      117.20      117.87      9.11 o 
 -16   0  12       48.14       33.22      5.66 o 
 -15   0  12       24.12       26.82      5.66 o 
 -14   0  12        6.23        4.68      5.17 o 
 -13   0  12        0.01        7.14      4.92 o 
 -12   0  12       78.09       80.96      5.91 o 
 -11   0  12      422.02      425.97      9.11 o 
 -10   0  12      396.42      383.89      8.37 o 
  -9   0  12      192.01      168.81      6.40 o 
  -8   0  12        6.46       12.55      4.43 o 
  -7   0  12        7.64       15.75      4.18 o 
  -6   0  12     5465.21     5653.66    119.97 o 
  -5   0  12      352.66      383.90      4.76 o 
  -4   0  12       38.68        6.49      2.27 o 
  -3   0  12      491.35      508.71      4.48 o 
  -2   0  12       19.90       10.14      2.83 o 
  -1   0  12      613.94      728.08      4.61 o 
   0   0  12        0.13       12.00      1.97 o 
   1   0  12     1802.49     1580.60     10.34 o 
   2   0  12       39.98       51.24      2.31 o 
   3   0  12        0.21        5.07      2.00 o 
   4   0  12     1002.37      972.01      6.52 o 
   5   0  12      454.28      465.65      5.13 o 
   6   0  12       22.11       35.00      2.35 o 
   7   0  12       73.73       57.23      2.57 o 
   8   0  12        1.76        4.12      2.24 o 
   9   0  12       41.77       37.25      2.64 o 
  10   0  12       24.77       34.35      3.83 o 
  11   0  12      153.91      138.64      4.86 o 
  12   0  12       14.23       17.01      4.09 o 
  13   0  12       22.43       18.95      6.15 o 
  14   0  12       33.70       37.65      6.64 o 
  15   0  12        0.01        0.74      6.40 o 
 -18   1  12        2.52       -2.21      7.14 o 
 -17   1  12        3.74        3.58      4.19 o 
 -16   1  12        4.49        7.74      3.31 o 
 -15   1  12       24.92       32.51      4.00 o 
 -14   1  12       59.38       50.01      4.17 o 
 -13   1  12       13.33       15.15      3.65 o 
 -12   1  12        1.74        3.61      3.56 o 
 -11   1  12        5.84        6.77      3.48 o 
 -10   1  12      274.57      265.25      5.39 o 
  -9   1  12      274.87      283.57      5.13 o 
  -8   1  12        0.09        2.21      2.87 o 
  -7   1  12      415.38      412.75      4.39 o 
  -6   1  12      689.71      687.33      5.06 o 
  -5   1  12      133.42      136.47      2.74 o 
  -4   1  12       83.31       62.24      2.59 o 
  -3   1  12      364.03      432.87      9.02 o 
  -2   1  12       54.55       70.13      5.10 o 
  -1   1  12      799.71      807.64     13.85 o 
   0   1  12     4219.13     4260.69     34.14 o 
   1   1  12     1243.35     1316.60      7.73 o 
   2   1  12        3.07        9.91      0.75 o 
   3   1  12       26.46       23.52      1.05 o 
   4   1  12      390.38      370.75      4.03 o 
   5   1  12      466.80      448.88      3.24 o 
   6   1  12       77.14       83.19      2.11 o 
   7   1  12      222.86      221.60      2.45 o 
   8   1  12       38.01       33.69      2.04 o 
   9   1  12       39.96       28.22      2.15 o 
  10   1  12       92.95       72.71      2.82 o 
  11   1  12       80.99       75.58      3.78 o 
  12   1  12       40.95       33.50      3.68 o 
  13   1  12        6.26        6.57      3.49 o 
  14   1  12        0.10       -1.34      3.63 o 
  15   1  12       21.01       18.95      4.86 o 
 -17   2  12        0.12       -2.27      6.64 o 
 -16   2  12        4.39        5.42      4.13 o 
 -15   2  12        3.93        8.12      4.06 o 
 -14   2  12        6.19        4.43      4.00 o 
 -13   2  12        1.23        3.57      3.83 o 
 -12   2  12        6.29        7.89      3.74 o 
 -11   2  12       19.45       20.87      3.47 o 
 -10   2  12        0.07        4.67      3.13 o 
  -9   2  12       43.59       62.75      6.15 o 
  -8   2  12       48.87       50.20      5.66 o 
  -7   2  12       33.51       48.09      9.47 o 
  -6   2  12       36.51       34.84      3.25 o 
  -5   2  12      708.49      701.82      8.74 o 
  -4   2  12       54.46       79.79      2.94 o 
  -3   2  12      148.88      163.96      7.26 o 
  -2   2  12       54.72       57.21      2.14 o 
  -1   2  12     1504.41     1639.29     25.38 o 
   0   2  12      158.47      142.42      2.26 o 
   1   2  12       44.66       38.13      2.32 o 
   2   2  12       20.37       33.16      1.28 o 
   3   2  12       57.45       49.31      1.07 o 
   4   2  12      204.37      181.49      1.90 o 
   5   2  12       14.15       12.27      1.30 o 
   6   2  12        0.49        0.15      1.94 o 
   7   2  12        4.06        4.95      2.14 o 
   8   2  12        3.37        3.71      2.32 o 
   9   2  12       51.40       49.29      2.70 o 
  10   2  12      221.47      208.16      7.55 o 
  11   2  12        0.10        5.55      3.28 o 
  12   2  12        0.28        3.43      4.59 o 
  13   2  12       23.22       27.14      5.11 o 
  14   2  12       10.39        9.77      5.04 o 
 -17   3  12       28.74       26.43      4.59 o 
 -16   3  12        0.68       -2.40      4.26 o 
 -15   3  12        2.49        0.51      4.09 o 
 -14   3  12        1.64        1.11      3.82 o 
 -13   3  12        1.47        5.29      3.82 o 
 -12   3  12        3.19        1.56      3.60 o 
 -11   3  12       32.16       37.67      3.84 o 
 -10   3  12        0.12        2.83      3.05 o 
  -9   3  12      176.07      164.66      4.31 o 
  -8   3  12      167.41      160.90      3.31 o 
  -7   3  12      699.04      654.33     10.62 o 
  -6   3  12      446.31      421.16      3.41 o 
  -5   3  12      362.42      344.40      5.71 o 
  -4   3  12        0.53       24.73      2.20 o 
  -3   3  12       22.90       33.12      2.76 o 
  -2   3  12      234.33      218.79      2.79 o 
  -1   3  12       16.86       24.31      2.02 o 
   0   3  12       19.12       13.56      2.08 o 
   1   3  12       61.68       52.39      2.05 o 
   2   3  12      480.18      467.14      4.30 o 
   3   3  12       44.20       48.89      1.93 o 
   4   3  12     1024.76      972.20     22.37 o 
   5   3  12        4.59        9.01      2.19 o 
   6   3  12      113.28      107.50      3.94 o 
   7   3  12      238.39      226.19      4.69 o 
   8   3  12       26.73       37.68      3.50 o 
   9   3  12       27.41       27.07      4.73 o 
  10   3  12        0.00        3.12      4.55 o 
  11   3  12        0.01       -1.22      4.76 o 
  12   3  12       13.50       18.97      7.01 o 
  13   3  12       15.58       24.55      5.36 o 
 -16   4  12        3.74        9.35      6.15 o 
 -15   4  12        0.54        4.92      6.40 o 
 -14   4  12        0.69        1.72      6.15 o 
 -13   4  12        0.66       -2.21      5.91 o 
 -12   4  12       34.41       39.37      6.64 o 
 -11   4  12       15.38       25.35      6.40 o 
 -10   4  12      112.76      112.95      7.63 o 
  -9   4  12      139.29      132.39      7.38 o 
  -8   4  12       90.99       86.87      6.64 o 
  -7   4  12       28.01       34.21      5.66 o 
  -6   4  12        7.17       10.96      3.07 o 
  -5   4  12      207.45      194.79      3.27 o 
  -4   4  12       57.09       46.27      2.46 o 
  -3   4  12       26.21       30.03      2.41 o 
  -2   4  12        8.78       16.27      2.37 o 
  -1   4  12        0.11       12.21      2.15 o 
   0   4  12       25.07       25.82      2.22 o 
   1   4  12      421.63      418.61      8.84 o 
   2   4  12       98.40      102.33      2.67 o 
   3   4  12      152.77      138.87      2.80 o 
   4   4  12       71.40       59.07      3.16 o 
   5   4  12      111.62      103.10      3.52 o 
   6   4  12        1.52        4.34      3.17 o 
   7   4  12       64.16       76.53      7.38 o 
   8   4  12       16.71       25.43      4.94 o 
   9   4  12        5.78        7.67      4.66 o 
  10   4  12        8.68       13.59      4.90 o 
  11   4  12        8.48       23.36      5.08 o 
  12   4  12        0.10        6.09      4.94 o 
 -14   5  12        2.78        5.66      5.91 o 
 -13   5  12        9.21       10.34      6.40 o 
 -12   5  12        1.02        5.41      6.15 o 
 -11   5  12       13.02        9.35      6.15 o 
 -10   5  12      128.24      137.31      8.12 o 
  -9   5  12        7.01        2.46      6.15 o 
  -8   5  12       41.97       36.17      6.40 o 
  -7   5  12       10.24        7.14      5.41 o 
  -6   5  12        1.38       -1.48      5.17 o 
  -5   5  12        5.34        1.97      5.41 o 
  -4   5  12        0.44       -1.48      4.92 o 
  -3   5  12        0.69       -1.91      3.56 o 
  -2   5  12       72.61       64.50      2.60 o 
  -1   5  12      131.64      124.64      3.45 o 
   0   5  12      367.50      349.25      4.75 o 
   1   5  12        0.88        2.78      2.61 o 
   2   5  12       67.73       67.80      3.08 o 
   3   5  12        5.89        8.11      3.60 o 
   4   5  12       28.09       35.90      4.18 o 
   5   5  12        9.43        9.77      3.54 o 
   6   5  12       34.16       34.05      4.18 o 
   7   5  12       23.31       24.12      7.14 o 
   8   5  12        1.11       -2.21      6.89 o 
   9   5  12       18.07       14.77      7.38 o 
  10   5  12        4.43       11.32      7.38 o 
  11   5  12       13.77       13.29      7.63 o 
 -12   6  12        1.43        5.66      6.15 o 
 -11   6  12        3.65        4.92      6.15 o 
 -10   6  12        6.98        7.38      6.15 o 
  -9   6  12       11.26       11.57      6.40 o 
  -8   6  12        0.00        1.97      6.15 o 
  -7   6  12       19.93       25.57      4.52 o 
  -6   6  12        1.33        1.97      4.18 o 
  -5   6  12       63.50       70.34      4.86 o 
  -4   6  12        5.74        8.65      4.09 o 
  -3   6  12       50.40       52.96      4.48 o 
  -2   6  12        6.43        8.43      4.06 o 
  -1   6  12       78.53       75.86      6.64 o 
   0   6  12        7.39        6.11      3.60 o 
   1   6  12       29.54       33.47      3.78 o 
   2   6  12        0.20       -1.85      2.79 o 
   3   6  12        0.02        1.10      3.56 o 
   4   6  12        7.43        4.44      3.71 o 
   5   6  12       63.83       61.61      4.59 o 
   6   6  12        8.00        3.88      3.72 o 
   7   6  12        3.42        5.66      6.64 o 
   8   6  12        5.90       10.83      6.89 o 
   9   6  12       15.16       21.66      7.38 o 
  -9   7  12        0.46        6.15      6.40 o 
  -8   7  12        2.48        4.77      4.51 o 
  -7   7  12        0.04        1.77      4.41 o 
  -6   7  12        4.28        4.64      4.26 o 
  -5   7  12        0.29        4.32      4.43 o 
  -4   7  12        2.55        6.12      4.51 o 
  -3   7  12        0.00        6.35      4.31 o 
  -2   7  12        7.26        4.78      4.06 o 
  -1   7  12        6.66        9.65      4.20 o 
   0   7  12       16.74       16.69      4.20 o 
   1   7  12        0.22        2.59      3.96 o 
   2   7  12        9.50       15.01      6.15 o 
   3   7  12       14.24       16.00      5.66 o 
   4   7  12        0.08       -0.98      5.41 o 
   5   7  12       10.89       11.81      5.91 o 
   6   7  12        3.36        6.15      4.17 o 
   7   7  12        0.08       -2.21      6.15 o 
  -2   8  12        0.72       -3.20      5.17 o 
  -1   8  12        0.20        1.23      5.66 o 
   0   8  12        0.12       -0.25      5.66 o 
 -18   1  13        0.86        6.40      6.89 o 
 -17   1  13        8.94        7.57      3.31 o 
 -16   1  13       11.61        8.89      3.37 o 
 -15   1  13        0.25        5.12      3.23 o 
 -14   1  13       34.08       32.87      4.00 o 
 -13   1  13       53.83       49.68      4.26 o 
 -12   1  13       10.76       13.17      3.65 o 
 -11   1  13        9.04        6.65      3.56 o 
 -10   1  13       45.37       44.34      4.68 o 
  -9   1  13        2.15       13.85      3.48 o 
  -8   1  13        1.12        7.38      3.13 o 
  -7   1  13       38.47       43.59      2.94 o 
  -6   1  13      854.98      857.86     12.94 o 
  -5   1  13      202.06      174.88      2.71 o 
  -4   1  13       14.87        7.64      1.72 o 
  -3   1  13        6.77        5.50      1.51 o 
  -2   1  13        7.54       16.04      1.73 o 
  -1   1  13      523.88      500.51      4.72 o 
   0   1  13        7.19       22.59      2.42 o 
   1   1  13     1791.64     1825.08     27.64 o 
   2   1  13      335.93      298.01      1.89 o 
   3   1  13       14.21       18.92      1.09 o 
   4   1  13       24.78       32.34      1.87 o 
   5   1  13       16.01       14.06      1.71 o 
   6   1  13        2.81        1.96      1.69 o 
   7   1  13        7.06       11.50      1.60 o 
   8   1  13       36.47       32.45      2.08 o 
   9   1  13       19.43       17.32      2.12 o 
  10   1  13        7.05        9.70      2.49 o 
  11   1  13       10.90       13.25      3.25 o 
  12   1  13        1.01        3.25      3.43 o 
  13   1  13        2.36        2.86      3.47 o 
  14   1  13        1.37        4.04      3.63 o 
  15   1  13        0.87        4.43      6.15 o 
 -17   2  13        1.98        5.75      5.41 o 
 -16   2  13       12.09       12.09      4.24 o 
 -15   2  13       27.37       29.45      4.43 o 
 -14   2  13        9.75        8.09      4.09 o 
 -13   2  13       26.48       27.11      4.18 o 
 -12   2  13       47.77       47.48      4.17 o 
 -11   2  13       26.40       22.50      3.64 o 
 -10   2  13      297.02      321.88      8.61 o 
  -9   2  13     1686.25     1661.56     16.00 o 
  -8   2  13      251.67      252.85      5.57 o 
  -7   2  13      239.62      246.87      4.96 o 
  -6   2  13       14.42       15.05      3.29 o 
  -5   2  13        1.74        7.73      3.01 o 
  -4   2  13      555.00      505.48      5.31 o 
  -3   2  13     1004.77      984.26      7.26 o 
  -2   2  13      205.02      217.57      3.53 o 
  -1   2  13      455.22      433.13      3.94 o 
   0   2  13       29.06       32.93      1.82 o 
   1   2  13        0.81        0.67      1.42 o 
   2   2  13       12.88       15.41      1.60 o 
   3   2  13      283.65      258.46      3.78 o 
   4   2  13      102.52       85.67      2.84 o 
   5   2  13      372.93      356.02      4.58 o 
   6   2  13      199.80      188.44      3.07 o 
   7   2  13       49.51       42.93      3.41 o 
   8   2  13       54.94       53.75      2.65 o 
   9   2  13        0.96        3.49      2.37 o 
  10   2  13      207.59      210.74     10.42 o 
  11   2  13       18.32       18.20      4.69 o 
  12   2  13       45.29       61.31      5.21 o 
  13   2  13       56.54       59.90      5.56 o 
  14   2  13       10.94        8.34      5.04 o 
 -17   3  13       30.22       19.46      4.41 o 
 -16   3  13        9.32       10.01      4.26 o 
 -15   3  13        1.67        1.60      4.00 o 
 -14   3  13       13.45       17.69      4.06 o 
 -13   3  13       50.13       53.55      4.43 o 
 -12   3  13       25.89       26.25      3.90 o 
 -11   3  13      104.39       97.12      4.37 o 
 -10   3  13       43.81       44.22      3.59 o 
  -9   3  13       80.01       68.80      3.59 o 
  -8   3  13      188.70      196.10      3.60 o 
  -7   3  13       18.59       28.79      2.48 o 
  -6   3  13     2295.00     2167.60     26.58 o 
  -5   3  13       25.47       22.18      3.48 o 
  -4   3  13      144.74      125.27      4.93 o 
  -3   3  13      132.08      143.99      2.98 o 
  -2   3  13        1.99        4.17      1.94 o 
  -1   3  13       86.66       86.31      2.50 o 
   0   3  13      899.30      841.47     11.05 o 
   1   3  13     1710.17     1683.23      7.03 o 
   2   3  13      271.45      250.58      4.07 o 
   3   3  13        0.72       -0.65      2.45 o 
   4   3  13       53.14       55.60      3.54 o 
   5   3  13       58.28       55.24      2.88 o 
   6   3  13      238.46      234.73      4.72 o 
   7   3  13      225.41      248.52      6.55 o 
   8   3  13       52.07       65.10      3.81 o 
   9   3  13       43.52       36.56      4.94 o 
  10   3  13        1.17        3.20      4.66 o 
  11   3  13        0.11        3.25      4.76 o 
  12   3  13        3.85        5.79      4.86 o 
  13   3  13        0.24        7.09      5.11 o 
 -16   4  13        7.24        6.15      6.40 o 
 -15   4  13        9.66        6.15      5.91 o 
 -14   4  13        0.04        2.95      5.66 o 
 -13   4  13        1.42       -1.23      5.91 o 
 -12   4  13       44.68       54.63      7.14 o 
 -11   4  13       64.62       65.95      7.14 o 
 -10   4  13      115.38      102.62      7.38 o 
  -9   4  13        9.24       15.26      5.66 o 
  -8   4  13       22.79       26.58      5.66 o 
  -7   4  13       86.26       80.22      6.40 o 
  -6   4  13      105.52       98.80      4.13 o 
  -5   4  13        2.93        7.06      2.36 o 
  -4   4  13        9.60       14.32      2.27 o 
  -3   4  13      149.44      155.44      3.26 o 
  -2   4  13       68.74       81.32      2.49 o 
  -1   4  13      185.77      179.77      3.10 o 
   0   4  13        0.10        2.89      2.18 o 
   1   4  13       93.66       98.14      2.68 o 
   2   4  13       86.65       84.62      2.53 o 
   3   4  13      126.00      125.51      5.86 o 
   4   4  13      155.63      135.18      3.75 o 
   5   4  13       79.81       83.46      3.43 o 
   6   4  13      136.54      130.72      6.77 o 
   7   4  13      110.89       98.93      7.87 o 
   8   4  13        3.78        7.38      6.89 o 
   9   4  13       32.44       29.38      5.01 o 
  10   4  13       17.69       24.30      5.04 o 
  11   4  13        7.31        8.59      4.90 o 
  12   4  13        5.02       13.40      5.11 o 
 -14   5  13       19.55       18.46      6.89 o 
 -13   5  13        4.56        4.18      6.64 o 
 -12   5  13       66.05       45.03      7.14 o 
 -11   5  13        6.80        9.60      6.40 o 
 -10   5  13       21.27       30.76      6.89 o 
  -9   5  13        1.69        3.45      6.40 o 
  -8   5  13       21.20       23.62      6.15 o 
  -7   5  13       21.36       24.12      5.91 o 
  -6   5  13        7.21        6.89      5.41 o 
  -5   5  13        0.53       -1.23      4.92 o 
  -4   5  13        8.24        7.63      4.92 o 
  -3   5  13       35.74       42.51      2.56 o 
  -2   5  13       23.19       19.98      2.08 o 
  -1   5  13        1.55        7.00      2.38 o 
   0   5  13      144.94      140.74      4.61 o 
   1   5  13       16.32       17.72      2.37 o 
   2   5  13      124.89      108.65      4.55 o 
   3   5  13        9.22       12.21      3.54 o 
   4   5  13       26.16       37.26      3.84 o 
   5   5  13        2.62        1.41      3.54 o 
   6   5  13        4.19        4.68      6.89 o 
   7   5  13        0.50       -1.23      6.64 o 
   8   5  13        4.02       -3.45      7.14 o 
   9   5  13       19.33       18.21      7.63 o 
  10   5  13       30.65       31.74      8.12 o 
 -12   6  13        0.47        3.20      6.40 o 
 -11   6  13        0.18        2.71      5.91 o 
 -10   6  13        4.53        4.68      6.15 o 
  -9   6  13        0.00       -0.49      6.15 o 
  -8   6  13        0.04        4.18      6.15 o 
  -7   6  13        5.37        8.59      4.34 o 
  -6   6  13        8.23       12.40      4.26 o 
  -5   6  13       31.15       30.22      6.40 o 
  -4   6  13        7.51        7.42      4.17 o 
  -3   6  13        7.54        8.30      4.13 o 
  -2   6  13        0.54        4.89      3.96 o 
  -1   6  13        0.30        5.97      3.78 o 
   0   6  13        0.77        3.94      3.49 o 
   1   6  13        0.00        4.89      3.49 o 
   2   6  13        1.00       -1.03      3.74 o 
   3   6  13        0.66       -0.59      3.71 o 
   4   6  13        0.97        3.00      3.78 o 
   5   6  13        0.74        0.38      3.84 o 
   6   6  13        4.01        9.35      6.40 o 
   7   6  13        4.06        1.97      6.64 o 
   8   6  13        1.77       11.57      7.14 o 
  -9   7  13        1.52        3.69      5.91 o 
  -8   7  13        0.97        4.43      4.35 o 
  -7   7  13        2.70        5.90      4.43 o 
  -6   7  13       12.59       17.51      4.69 o 
  -5   7  13        1.95        8.27      4.34 o 
  -4   7  13        4.84        8.46      4.24 o 
  -3   7  13       37.48       41.29      4.69 o 
  -2   7  13        2.27        3.59      4.31 o 
  -1   7  13       15.47       15.07      4.06 o 
   0   7  13       21.65       21.16      4.13 o 
   1   7  13        0.80       -1.97      5.66 o 
   2   7  13        2.67        2.95      5.91 o 
   3   7  13        0.39        4.68      5.41 o 
   4   7  13        0.08       -3.45      5.66 o 
   5   7  13        9.00        9.11      5.91 o 
   6   7  13        0.00       -2.21      6.15 o 
  -1   8  13        0.06       -2.21      5.66 o 
 -18   0  14        0.01       15.26      7.63 o 
 -17   0  14        1.83        7.87      5.41 o 
 -16   0  14       96.47       77.27      6.89 o 
 -15   0  14        6.14       13.29      5.66 o 
 -14   0  14       12.24       22.89      5.66 o 
 -13   0  14       12.07       17.96      5.41 o 
 -12   0  14        2.49        4.18      5.41 o 
 -11   0  14        2.52        1.72      4.92 o 
 -10   0  14       88.81       79.49      5.91 o 
  -9   0  14      200.48      209.42      6.89 o 
  -8   0  14      333.44      327.78      7.38 o 
  -7   0  14      830.23      803.22     10.09 o 
  -6   0  14       44.57       74.40      4.06 o 
  -5   0  14     9082.91     9537.81     81.17 o 
  -4   0  14     2146.80     2029.07     20.30 o 
  -3   0  14      130.95      131.41      3.00 o 
  -2   0  14      315.92      440.31      4.92 o 
  -1   0  14       11.62       19.54      1.97 o 
   0   0  14     1017.21     1057.42      5.42 o 
   1   0  14     2661.10     2719.96     14.52 o 
   2   0  14     2038.39     1883.03     12.80 o 
   3   0  14       15.14       15.19      2.48 o 
   4   0  14        1.70        1.42      2.54 o 
   5   0  14      736.23      665.88     12.67 o 
   6   0  14     1254.44     1138.81     12.28 o 
   7   0  14        0.93        4.63      2.28 o 
   8   0  14      456.74      441.92      4.94 o 
   9   0  14      335.05      297.52      8.82 o 
  10   0  14        0.55        2.75      3.56 o 
  11   0  14       36.06       37.70      4.09 o 
  12   0  14       38.94       36.91      6.40 o 
  13   0  14        0.35       -1.48      5.91 o 
  14   0  14        6.74       -2.71      6.15 o 
 -18   1  14        0.40        2.22      4.19 o 
 -17   1  14        1.36        1.14      3.29 o 
 -16   1  14       11.11       10.47      3.48 o 
 -15   1  14        4.61        7.29      3.34 o 
 -14   1  14        7.70       11.36      3.91 o 
 -13   1  14       19.23       24.66      4.00 o 
 -12   1  14       41.96       41.67      4.31 o 
 -11   1  14       32.68       37.19      4.09 o 
 -10   1  14      455.35      463.96      7.01 o 
  -9   1  14      854.93      824.66      8.09 o 
  -8   1  14      106.26      128.17      4.43 o 
  -7   1  14      217.10      203.11      3.75 o 
  -6   1  14       20.24       24.60      2.61 o 
  -5   1  14      450.34      420.93      4.23 o 
  -4   1  14     1582.56     1570.12      5.95 o 
  -3   1  14      876.50      813.03      6.64 o 
  -2   1  14       11.94       25.06      1.87 o 
  -1   1  14       73.08      102.54      2.74 o 
   0   1  14      103.29      103.26      2.04 o 
   1   1  14      679.65      591.98     10.58 o 
   2   1  14      396.25      333.24      8.46 o 
   3   1  14      179.50      170.23      1.88 o 
   4   1  14       19.32       28.06      1.90 o 
   5   1  14       42.67       38.55      1.92 o 
   6   1  14        2.33        1.06      1.76 o 
   7   1  14       57.00       51.74      2.21 o 
   8   1  14        7.06        6.00      1.94 o 
   9   1  14        8.15        5.37      2.38 o 
  10   1  14        2.03        2.94      2.44 o 
  11   1  14       47.67       41.26      3.61 o 
  12   1  14       49.56       47.94      3.80 o 
  13   1  14       12.06        5.84      3.62 o 
  14   1  14        0.64        1.06      3.68 o 
 -18   2  14        1.51        5.91      5.41 o 
 -17   2  14        0.76        0.04      4.31 o 
 -16   2  14        0.73        1.78      4.26 o 
 -15   2  14        3.24        6.39      4.26 o 
 -14   2  14       32.21       33.59      4.52 o 
 -13   2  14       44.21       48.67      4.52 o 
 -12   2  14        0.03        3.55      3.64 o 
 -11   2  14        3.95        3.45      5.41 o 
 -10   2  14       67.25       69.40      6.40 o 
  -9   2  14      869.87      895.74     12.06 o 
  -8   2  14      387.49      383.03      6.26 o 
  -7   2  14        2.58       14.32      6.28 o 
  -6   2  14        1.91        0.80      3.43 o 
  -5   2  14      242.25      233.12      4.51 o 
  -4   2  14        3.10       15.76      4.31 o 
  -3   2  14      672.13      624.25      4.72 o 
  -2   2  14       12.16       26.53      2.79 o 
  -1   2  14       94.85      120.22      2.56 o 
   0   2  14       13.50       16.33      1.73 o 
   1   2  14      247.58      241.58      2.88 o 
   2   2  14      646.50      611.00      3.08 o 
   3   2  14       44.98       49.19      2.04 o 
   4   2  14       23.14       31.22      1.72 o 
   5   2  14       25.33       26.73      2.03 o 
   6   2  14       32.65       32.32      2.28 o 
   7   2  14        4.01        4.70      2.21 o 
   8   2  14       55.83       50.75      3.42 o 
   9   2  14       58.89       63.28      3.95 o 
  10   2  14       30.65       38.08      3.51 o 
  11   2  14       15.48       19.43      4.78 o 
  12   2  14       16.39       22.66      5.04 o 
  13   2  14        5.85       11.46      5.04 o 
  14   2  14        0.04       -3.45      7.38 o 
 -17   3  14        1.62       -0.36      4.43 o 
 -16   3  14        0.76        2.06      4.34 o 
 -15   3  14       15.16       10.08      4.24 o 
 -14   3  14        5.38        4.17      3.96 o 
 -13   3  14       14.79       17.92      3.96 o 
 -12   3  14       40.83       33.97      4.02 o 
 -11   3  14       23.28       20.99      3.59 o 
 -10   3  14        3.16        3.77      3.23 o 
  -9   3  14      103.71      100.36      3.73 o 
  -8   3  14        0.39        4.45      3.56 o 
  -7   3  14      267.80      265.79      5.39 o 
  -6   3  14      167.21      170.82     11.20 o 
  -5   3  14      104.89      112.86     11.94 o 
  -4   3  14       62.69       59.47      6.28 o 
  -3   3  14       77.08       65.13      2.59 o 
  -2   3  14        0.11        8.58      2.00 o 
  -1   3  14      109.69       97.68      2.75 o 
   0   3  14      214.76      228.92      3.43 o 
   1   3  14        0.86       18.75      2.82 o 
   2   3  14       58.96       46.66      1.92 o 
   3   3  14       88.85       74.87      3.04 o 
   4   3  14        2.10        0.43      2.41 o 
   5   3  14      121.58      125.27      5.08 o 
   6   3  14      110.88      105.64      3.91 o 
   7   3  14      108.28      115.06      4.05 o 
   8   3  14       18.11       30.52      3.67 o 
   9   3  14        2.66        5.07      4.59 o 
  10   3  14       36.45       37.70      5.54 o 
  11   3  14       20.77       17.41      4.94 o 
  12   3  14        6.64        8.03      4.96 o 
  13   3  14        2.01        8.38      5.04 o 
 -15   4  14        0.75        6.15      6.40 o 
 -14   4  14        0.26        5.17      6.15 o 
 -13   4  14        5.85        3.45      6.15 o 
 -12   4  14       40.99       52.91      7.14 o 
 -11   4  14       11.82       15.26      6.40 o 
 -10   4  14       64.41       65.46      6.64 o 
  -9   4  14        3.01       16.00      5.91 o 
  -8   4  14        0.90        3.20      5.66 o 
  -7   4  14       36.42       45.73      3.82 o 
  -6   4  14        8.17        7.01      3.54 o 
  -5   4  14       32.34       30.58      2.38 o 
  -4   4  14       26.46       22.75      2.35 o 
  -3   4  14       22.70       26.93      2.55 o 
  -2   4  14       87.63       84.35      3.13 o 
  -1   4  14       17.89       20.76      2.51 o 
   0   4  14      270.62      241.75      3.42 o 
   1   4  14       55.91       45.02      2.40 o 
   2   4  14      345.80      319.73      7.05 o 
   3   4  14       15.00       18.18      2.89 o 
   4   4  14       23.62       25.81      2.92 o 
   5   4  14       15.74       18.31      2.83 o 
   6   4  14       40.58       51.58      5.17 o 
   7   4  14        2.24        4.92      6.89 o 
   8   4  14        0.48        3.45      6.89 o 
   9   4  14       24.69       30.51      7.63 o 
  10   4  14        8.69       14.36      4.94 o 
  11   4  14        4.06        9.85      5.04 o 
  12   4  14        5.93       11.87      5.54 o 
 -14   5  14        0.50        9.84      6.64 o 
 -13   5  14       25.86       39.62      7.38 o 
 -12   5  14       25.66       27.56      6.89 o 
 -11   5  14        0.09        0.49      6.15 o 
 -10   5  14       25.98       26.82      6.64 o 
  -9   5  14       69.21       76.53      7.38 o 
  -8   5  14       31.48       24.12      6.15 o 
  -7   5  14        0.24       -0.25      5.41 o 
  -6   5  14       13.47       14.52      5.66 o 
  -5   5  14        2.77        5.91      4.92 o 
  -4   5  14       23.44       29.78      5.17 o 
  -3   5  14      114.09      117.28      3.00 o 
  -2   5  14        0.21        1.96      2.05 o 
  -1   5  14      174.79      167.43      3.87 o 
   0   5  14       80.93       84.52      2.90 o 
   1   5  14       27.05       25.31      2.48 o 
   2   5  14      222.66      213.57      4.36 o 
   3   5  14        3.71        5.66      3.43 o 
   4   5  14       13.39       14.72      3.59 o 
   5   5  14        1.62       -1.88      3.50 o 
   6   5  14        0.83        4.18      6.64 o 
   7   5  14       12.43        5.91      6.89 o 
   8   5  14        2.35        2.46      7.38 o 
   9   5  14        0.76        4.68      7.38 o 
  10   5  14        0.28        1.72      7.38 o 
 -11   6  14        1.24        9.84      6.15 o 
 -10   6  14        1.99        0.98      6.15 o 
  -9   6  14        6.20       13.29      6.40 o 
  -8   6  14       44.29       43.56      6.89 o 
  -7   6  14        5.17        5.66      5.91 o 
  -6   6  14       17.13       16.97      4.43 o 
  -5   6  14        0.98        3.94      4.18 o 
  -4   6  14        6.13        9.71      4.24 o 
  -3   6  14        5.30       11.46      4.13 o 
  -2   6  14       33.12       22.37      4.06 o 
  -1   6  14       26.61       24.30      3.96 o 
   0   6  14        0.12       -0.29      3.54 o 
   1   6  14       61.84       58.69      3.37 o 
   2   6  14        0.68       -0.69      3.74 o 
   3   6  14        4.45        0.49      3.89 o 
   4   6  14       13.84       11.62      3.84 o 
   5   6  14        0.00        0.30      3.94 o 
   6   6  14        0.98        4.68      6.64 o 
   7   6  14       13.19       17.23      7.14 o 
   8   6  14       13.53       17.96      7.14 o 
  -8   7  14        4.40        6.65      4.34 o 
  -7   7  14        5.24       16.60      4.78 o 
  -6   7  14        0.00        5.93      4.43 o 
  -5   7  14       33.33       35.98      4.94 o 
  -4   7  14       22.13       25.83      4.66 o 
  -3   7  14        0.35        3.65      4.13 o 
  -2   7  14        4.11        5.19      4.17 o 
  -1   7  14       11.60       16.62      4.06 o 
   0   7  14        1.21        4.92      3.78 o 
   1   7  14        5.92        4.18      5.66 o 
   2   7  14        0.28        1.72      5.66 o 
   3   7  14        0.31        3.20      5.41 o 
   4   7  14       10.96        9.11      5.91 o 
   5   7  14        1.46       -0.74      5.41 o 
   6   7  14        1.00       -1.97      6.40 o 
 -18   1  15        1.96       -0.40      4.19 o 
 -17   1  15        0.92        0.75      3.46 o 
 -16   1  15        0.36        5.89      3.46 o 
 -15   1  15       25.00       22.94      4.26 o 
 -14   1  15        2.50        5.91      4.00 o 
 -13   1  15       27.56       25.19      4.18 o 
 -12   1  15        0.03        2.95      3.83 o 
 -11   1  15      303.81      305.72     10.95 o 
 -10   1  15        1.83        5.99      4.92 o 
  -9   1  15       31.83       34.99      3.74 o 
  -8   1  15      598.20      598.22      5.91 o 
  -7   1  15      171.73      182.08      3.88 o 
  -6   1  15       39.10       51.94      2.87 o 
  -5   1  15        6.13        9.00      2.20 o 
  -4   1  15      205.67      200.09      2.90 o 
  -3   1  15      478.07      440.83      4.37 o 
  -2   1  15      799.29      740.71      6.44 o 
  -1   1  15     1882.39     1846.81      6.80 o 
   0   1  15       26.87       32.41      2.63 o 
   1   1  15      160.70      182.10      5.97 o 
   2   1  15       12.37        9.13      1.56 o 
   3   1  15       93.82       77.22      3.29 o 
   4   1  15      128.72      145.28      2.88 o 
   5   1  15       20.53       14.08      1.80 o 
   6   1  15       30.63       35.75      2.05 o 
   7   1  15        8.31        7.32      2.01 o 
   8   1  15       14.78       11.25      2.11 o 
   9   1  15        0.01        0.31      2.31 o 
  10   1  15       37.68       34.38      2.73 o 
  11   1  15       12.13       11.55      3.37 o 
  12   1  15       32.47       32.41      3.68 o 
  13   1  15        2.77        2.14      3.47 o 
  14   1  15        2.33        2.71      4.70 o 
 -17   2  15        0.04       -0.56      4.43 o 
 -16   2  15        0.31        1.58      4.26 o 
 -15   2  15        4.92        8.34      4.26 o 
 -14   2  15       52.30       56.15      4.87 o 
 -13   2  15       61.52       74.15      6.03 o 
 -12   2  15       49.22       59.76      4.13 o 
 -11   2  15       16.90       16.98      5.91 o 
 -10   2  15       55.24       50.20      6.40 o 
  -9   2  15      105.06      113.44      6.64 o 
  -8   2  15      411.51      445.02      6.61 o 
  -7   2  15     1088.44     1109.38      9.84 o 
  -6   2  15       33.04       38.84      3.84 o 
  -5   2  15        9.50       10.28      4.55 o 
  -4   2  15      783.68      733.20      6.43 o 
  -3   2  15       91.41       91.01      2.78 o 
  -2   2  15       68.54       68.92      2.51 o 
  -1   2  15       46.80       53.96      2.71 o 
   0   2  15      166.68      155.61      2.68 o 
   1   2  15       28.72       27.36      1.81 o 
   2   2  15     1480.43     1387.15     15.73 o 
   3   2  15      955.61      893.19     13.07 o 
   4   2  15      613.01      568.52     10.60 o 
   5   2  15      111.58      111.67      3.73 o 
   6   2  15       27.67       23.33      3.17 o 
   7   2  15       14.58       20.61      3.23 o 
   8   2  15       85.68       93.19      3.90 o 
   9   2  15      113.32      126.94      4.24 o 
  10   2  15       31.24       31.88      3.62 o 
  11   2  15       15.20       11.99      4.76 o 
  12   2  15       10.95       12.06      4.86 o 
  13   2  15        3.53       11.85      4.96 o 
  14   2  15        0.00       -2.71      7.63 o 
 -17   3  15        0.18        1.97      5.91 o 
 -16   3  15        4.59        4.18      4.18 o 
 -15   3  15        7.07        3.67      3.99 o 
 -14   3  15        7.37        7.60      3.96 o 
 -13   3  15       20.16       20.62      4.02 o 
 -12   3  15       12.59       20.28      3.84 o 
 -11   3  15        1.06        6.15      5.91 o 
 -10   3  15        2.15       -1.23      5.66 o 
  -9   3  15      131.47      136.70      6.15 o 
  -8   3  15      244.51      239.07      6.64 o 
  -7   3  15      321.71      302.99     11.32 o 
  -6   3  15      342.38      300.08      5.48 o 
  -5   3  15      176.30      182.21     11.44 o 
  -4   3  15     1007.95     1010.94     16.73 o 
  -3   3  15      295.57      301.05      5.17 o 
  -2   3  15     1109.92     1027.95     10.80 o 
  -1   3  15      193.00      194.29      3.36 o 
   0   3  15       42.71       49.52      2.10 o 
   1   3  15       44.57       39.29      2.73 o 
   2   3  15       29.16       25.44      2.65 o 
   3   3  15        1.81        0.53      2.34 o 
   4   3  15        7.96       12.87      2.41 o 
   5   3  15      165.84      144.93      5.25 o 
   6   3  15       19.25       18.70      4.24 o 
   7   3  15       45.84       32.44      3.67 o 
   8   3  15      166.45      190.38      7.44 o 
   9   3  15        6.28        6.20      3.61 o 
  10   3  15        0.05        5.91      4.84 o 
  11   3  15       10.51       21.85      5.11 o 
  12   3  15       36.18       39.41      5.46 o 
 -15   4  15        0.31        4.43      6.40 o 
 -14   4  15        0.15       -2.21      6.40 o 
 -13   4  15        2.13        1.48      6.40 o 
 -12   4  15       19.36       31.50      6.64 o 
 -11   4  15        0.19        5.91      6.15 o 
 -10   4  15      117.37      113.44      7.38 o 
  -9   4  15       19.01       20.67      6.15 o 
  -8   4  15       58.36       55.61      6.15 o 
  -7   4  15      170.48      188.51      5.01 o 
  -6   4  15       51.97       60.18      4.00 o 
  -5   4  15       53.81       48.99      3.60 o 
  -4   4  15       54.60       62.07      3.35 o 
  -3   4  15      209.29      215.44      3.69 o 
  -2   4  15        1.00        2.71      2.10 o 
  -1   4  15       67.13       56.78      3.38 o 
   0   4  15       73.12       66.71      2.52 o 
   1   4  15      358.27      323.68      5.01 o 
   2   4  15      127.96      133.46      3.73 o 
   3   4  15       48.96       42.18      3.07 o 
   4   4  15        1.43        2.48      2.76 o 
   5   4  15       36.61       45.90      4.94 o 
   6   4  15       53.79       55.95      4.96 o 
   7   4  15        1.38        4.81      4.48 o 
   8   4  15        9.29       16.24      7.38 o 
   9   4  15       30.60       39.87      7.87 o 
  10   4  15        1.00        3.69      7.38 o 
  11   4  15        2.86        4.43      7.38 o 
 -14   5  15        0.80        5.41      5.91 o 
 -13   5  15       11.84       14.77      6.64 o 
 -12   5  15        0.59        3.69      6.64 o 
 -11   5  15       63.52       53.65      6.89 o 
 -10   5  15       14.30        7.87      6.15 o 
  -9   5  15        0.00       -0.98      6.15 o 
  -8   5  15        8.43       18.70      6.15 o 
  -7   5  15       12.12       14.03      5.66 o 
  -6   5  15       56.07       63.74      6.40 o 
  -5   5  15        0.79        3.94      5.17 o 
  -4   5  15       13.56       16.49      5.17 o 
  -3   5  15        4.08        4.61      2.53 o 
  -2   5  15      101.38      108.58      2.72 o 
  -1   5  15       74.53       71.60      2.84 o 
   0   5  15      126.39      133.38      3.22 o 
   1   5  15        4.62        4.03      2.30 o 
   2   5  15        4.08       14.01      3.08 o 
   3   5  15        0.59        2.48      3.00 o 
   4   5  15        8.34        9.38      3.59 o 
   5   5  15       12.98       10.58      6.40 o 
   6   5  15        2.42       -2.71      6.64 o 
   7   5  15        0.38        3.69      7.14 o 
   8   5  15        5.75        6.15      7.14 o 
   9   5  15        1.17        7.87      7.38 o 
  10   5  15        1.97        1.97      7.38 o 
 -11   6  15        0.14        2.46      5.91 o 
 -10   6  15        0.13        0.74      6.40 o 
  -9   6  15        0.02        0.00      5.91 o 
  -8   6  15        4.96       15.26      6.64 o 
  -7   6  15       45.71       37.90      6.64 o 
  -6   6  15       27.10       20.13      4.43 o 
  -5   6  15       33.43       26.98      4.43 o 
  -4   6  15       27.86       30.42      4.51 o 
  -3   6  15        2.03        6.94      4.06 o 
  -2   6  15      132.47      140.17      5.25 o 
  -1   6  15        0.83        2.85      3.60 o 
   0   6  15        2.26        3.50      3.49 o 
   1   6  15        0.14        4.31      3.83 o 
   2   6  15       14.35       14.69      4.09 o 
   3   6  15        4.03        6.02      3.96 o 
   4   6  15        1.44        1.20      3.78 o 
   5   6  15       10.52       13.53      6.40 o 
   6   6  15        3.16        3.69      6.64 o 
   7   6  15        0.01        5.41      7.14 o 
   8   6  15       19.52       23.87      7.63 o 
  -8   7  15        0.93        0.12      4.35 o 
  -7   7  15        0.56        1.85      4.18 o 
  -6   7  15        2.72        2.53      4.41 o 
  -5   7  15        5.58       10.13      4.41 o 
  -4   7  15        1.78       11.31      4.51 o 
  -3   7  15        1.27        4.41      4.31 o 
  -2   7  15        1.52        2.71      4.06 o 
  -1   7  15        4.38        5.91      3.90 o 
   0   7  15        6.12        9.84      6.40 o 
   1   7  15        2.58        3.45      5.91 o 
   2   7  15        4.12        5.66      5.41 o 
   3   7  15        0.70        4.18      5.66 o 
   4   7  15        2.64        6.64      5.91 o 
 -18   0  16        7.17        6.64      6.15 o 
 -17   0  16        1.10        1.48      5.41 o 
 -16   0  16        9.10        1.72      5.66 o 
 -15   0  16        3.94        5.17      5.91 o 
 -14   0  16        0.01        6.15      5.91 o 
 -13   0  16      311.56      319.42      9.35 o 
 -12   0  16       38.42       32.73      6.40 o 
 -11   0  16        9.36        3.20      5.41 o 
 -10   0  16       21.37       16.73      5.17 o 
  -9   0  16       10.76        8.12      5.17 o 
  -8   0  16     1061.15     1015.59     12.06 o 
  -7   0  16      195.80      204.69      5.08 o 
  -6   0  16      177.32      128.10      4.23 o 
  -5   0  16      193.17      187.59      4.37 o 
  -4   0  16      183.09      197.53      4.00 o 
  -3   0  16     1203.75     1050.27     13.29 o 
  -2   0  16      496.03      430.50      5.54 o 
  -1   0  16     2643.15     2587.41     14.03 o 
   0   0  16        3.98        6.19      1.59 o 
   1   0  16      256.89      287.54      4.69 o 
   2   0  16     1394.35     1294.65     11.57 o 
   3   0  16     1759.05     1651.71     13.29 o 
   4   0  16      654.26      625.20      6.16 o 
   5   0  16      697.57      660.31      8.49 o 
   6   0  16       32.53       24.12      3.12 o 
   7   0  16       49.04       50.27      2.78 o 
   8   0  16      764.52      646.52     13.96 o 
   9   0  16        1.43        6.10      3.56 o 
  10   0  16        1.61        1.79      3.56 o 
  11   0  16        1.81        2.34      3.83 o 
  12   0  16        2.54       -1.23      5.66 o 
  13   0  16        4.01       -0.74      5.91 o 
  14   0  16        0.64        1.72      6.40 o 
 -18   1  16        5.86        4.86      5.17 o 
 -17   1  16        1.41        4.32      3.62 o 
 -16   1  16       32.88       31.35      4.14 o 
 -15   1  16       12.51       10.09      4.18 o 
 -14   1  16       68.09       67.51      4.70 o 
 -13   1  16       26.64       32.73      4.26 o 
 -12   1  16        0.02       13.41      4.00 o 
 -11   1  16      411.68      421.74      6.87 o 
 -10   1  16       41.10       37.98      4.34 o 
  -9   1  16       11.90       15.23      3.74 o 
  -8   1  16      570.25      564.11     13.13 o 
  -7   1  16        0.54        3.42      2.87 o 
  -6   1  16      811.38      743.68      5.19 o 
  -5   1  16       31.90       34.48      2.38 o 
  -4   1  16      704.34      742.90      4.63 o 
  -3   1  16      130.99      155.89      3.19 o 
  -2   1  16     1319.07     1238.58     17.91 o 
  -1   1  16      183.49      173.01      7.48 o 
   0   1  16      294.18      255.79      2.92 o 
   1   1  16      115.53      120.28      3.06 o 
   2   1  16      230.88      215.05      4.37 o 
   3   1  16      218.25      213.07      4.01 o 
   4   1  16        1.27        2.46      1.82 o 
   5   1  16      239.28      201.00      2.92 o 
   6   1  16      283.12      261.78      4.15 o 
   7   1  16      160.29      150.01      2.80 o 
   8   1  16       52.57       45.22      2.27 o 
   9   1  16       18.24       22.24      2.57 o 
  10   1  16       38.70       41.44      2.86 o 
  11   1  16        8.00        5.27      3.32 o 
  12   1  16       11.14       11.19      3.57 o 
  13   1  16        0.42       -0.34      4.51 o 
 -17   2  16        0.04       -1.85      4.24 o 
 -16   2  16        5.54        8.16      4.24 o 
 -15   2  16        1.36        4.24      4.17 o 
 -14   2  16        0.00        2.83      4.18 o 
 -13   2  16        1.35        6.54      3.99 o 
 -12   2  16      103.78       86.62      6.89 o 
 -11   2  16       29.77       25.84      6.15 o 
 -10   2  16        0.30       -3.94      5.66 o 
  -9   2  16       64.67       58.16      4.59 o 
  -8   2  16      814.39      788.55      8.09 o 
  -7   2  16        0.75       14.27      3.78 o 
  -6   2  16      201.16      206.22      4.97 o 
  -5   2  16       71.20       61.19      3.59 o 
  -4   2  16      233.01      240.83      3.90 o 
  -3   2  16       27.00       34.25      2.53 o 
  -2   2  16       87.42      105.26      2.96 o 
  -1   2  16        4.32        4.81      2.34 o 
   0   2  16       96.44       93.98      2.42 o 
   1   2  16       96.20       86.80      2.20 o 
   2   2  16      133.28      166.05      9.18 o 
   3   2  16     1084.85     1011.50     13.35 o 
   4   2  16      194.27      179.34      3.67 o 
   5   2  16       13.02       24.69      4.13 o 
   6   2  16       84.08       84.96      3.67 o 
   7   2  16       24.17       20.76      3.23 o 
   8   2  16        5.13        4.14      3.18 o 
   9   2  16        5.78        6.85      3.40 o 
  10   2  16       21.06       23.77      3.58 o 
  11   2  16        3.39        3.35      4.69 o 
  12   2  16        8.83       10.94      4.86 o 
  13   2  16        0.11        5.06      4.94 o 
 -16   3  16        9.25        3.94      6.64 o 
 -15   3  16        0.67        2.21      6.40 o 
 -14   3  16       63.39       63.98      7.14 o 
 -13   3  16       13.70       11.81      6.15 o 
 -12   3  16        0.21        6.40      6.15 o 
 -11   3  16        0.23        4.68      5.66 o 
 -10   3  16        5.50        3.20      5.91 o 
  -9   3  16       21.96       31.28      4.26 o 
  -8   3  16       20.97       21.51      3.99 o 
  -7   3  16        0.30        1.61      3.54 o 
  -6   3  16        4.89       22.21      3.71 o 
  -5   3  16       30.26       46.05      6.89 o 
  -4   3  16      159.13      183.83     18.58 o 
  -3   3  16      129.36      112.16      3.84 o 
  -2   3  16       55.58       63.12      3.57 o 
  -1   3  16       69.91       69.25      2.65 o 
   0   3  16        9.19       11.99      1.92 o 
   1   3  16        1.75        3.40      1.72 o 
   2   3  16       33.19       30.34      2.59 o 
   3   3  16       96.60       92.55      4.41 o 
   4   3  16       56.34       51.83      4.61 o 
   5   3  16       14.55       14.38      4.34 o 
   6   3  16       42.98       35.70      4.31 o 
   7   3  16       57.85       62.35      8.86 o 
   8   3  16       16.22       27.07      3.83 o 
   9   3  16        3.42       10.20      3.68 o 
  10   3  16       10.25       15.93      5.01 o 
  11   3  16        7.54       12.75      5.01 o 
  12   3  16        1.64        4.84      5.01 o 
 -15   4  16        0.14        1.72      5.91 o 
 -14   4  16        4.74       -0.25      6.15 o 
 -13   4  16       29.49       33.71      7.14 o 
 -12   4  16        4.62       10.83      6.40 o 
 -11   4  16       10.69        8.12      6.15 o 
 -10   4  16        0.07       10.34      6.15 o 
  -9   4  16       28.97       29.04      5.91 o 
  -8   4  16       51.31       51.92      6.40 o 
  -7   4  16       40.50       42.73      3.91 o 
  -6   4  16       71.02       70.13      4.18 o 
  -5   4  16       27.27       28.15      2.64 o 
  -4   4  16        0.23        3.01      2.38 o 
  -3   4  16       30.89       28.11      2.68 o 
  -2   4  16        6.55        4.59      2.19 o 
  -1   4  16      415.72      393.30      4.66 o 
   0   4  16       42.27       43.73      2.36 o 
   1   4  16       14.06       28.34      2.26 o 
   2   4  16      141.86      118.45      3.66 o 
   3   4  16        1.43        4.65      2.76 o 
   4   4  16       13.02       15.85      2.81 o 
   5   4  16      104.90      107.52      5.46 o 
   6   4  16       43.50       52.80      5.01 o 
   7   4  16        0.24        1.63      4.59 o 
   8   4  16       56.36       61.52      8.12 o 
   9   4  16       17.33       19.44      7.63 o 
  10   4  16       38.84       52.42      8.37 o 
  11   4  16        0.44        6.15      7.63 o 
 -13   5  16        3.95        6.89      6.15 o 
 -12   5  16       39.09       37.40      7.38 o 
 -11   5  16        1.08        2.71      5.91 o 
 -10   5  16        2.14        5.17      6.64 o 
  -9   5  16        1.58        1.72      6.15 o 
  -8   5  16      114.56      125.01      7.63 o 
  -7   5  16       29.27       40.60      6.15 o 
  -6   5  16       23.09       33.22      5.91 o 
  -5   5  16       60.16       58.81      6.15 o 
  -4   5  16        0.71        2.40      2.57 o 
  -3   5  16        0.02        0.96      2.73 o 
  -2   5  16      111.61      113.23      3.27 o 
  -1   5  16      105.08      114.20      3.11 o 
   0   5  16       14.15       17.56      2.45 o 
   1   5  16       46.78       44.31      3.36 o 
   2   5  16       84.09       71.89      3.57 o 
   3   5  16        0.87        5.93      3.07 o 
   4   5  16       11.85        9.12      3.04 o 
   5   5  16        0.29       -1.97      6.15 o 
   6   5  16        0.07        0.25      6.64 o 
   7   5  16        0.03       -7.14      7.14 o 
   8   5  16        0.97        5.41      7.63 o 
   9   5  16        2.33        4.18      7.38 o 
 -11   6  16        0.20        4.43      5.91 o 
 -10   6  16        7.43       12.30      6.64 o 
  -9   6  16        1.73        0.49      5.91 o 
  -8   6  16       12.70        9.84      6.15 o 
  -7   6  16        4.54        6.89      6.15 o 
  -6   6  16       16.13       18.58      4.52 o 
  -5   6  16       20.05       19.13      4.73 o 
  -4   6  16       38.16       41.46      4.59 o 
  -3   6  16       54.99       55.97      4.66 o 
  -2   6  16        4.16       11.63      3.96 o 
  -1   6  16        4.67        8.77      3.78 o 
   0   6  16        0.00        4.00      3.49 o 
   1   6  16        7.20        8.98      3.91 o 
   2   6  16       15.82       16.21      3.99 o 
   3   6  16       38.46       32.69      5.66 o 
   4   6  16        2.38        0.80      3.78 o 
   5   6  16        2.14        0.74      6.64 o 
   6   6  16        1.26        1.23      6.64 o 
   7   6  16        0.03        4.18      6.89 o 
  -7   7  16       13.10       19.12      4.86 o 
  -6   7  16       11.07       10.75      4.51 o 
  -5   7  16        4.14        8.74      4.35 o 
  -4   7  16       57.42       50.31      4.76 o 
  -3   7  16        1.16        2.23      4.17 o 
  -2   7  16       11.48       10.99      4.13 o 
  -1   7  16        8.83        4.07      3.90 o 
   0   7  16        2.21        3.20      6.15 o 
   1   7  16        3.15        2.95      6.15 o 
   2   7  16        8.09        4.18      5.17 o 
   3   7  16        0.29       -0.98      5.66 o 
   4   7  16        0.12        3.94      5.41 o 
 -18   1  17        0.73        0.49      5.66 o 
 -17   1  17        7.23       10.71      3.92 o 
 -16   1  17        0.27        4.08      4.26 o 
 -15   1  17        1.74        4.32      4.26 o 
 -14   1  17        6.32        4.93      4.26 o 
 -13   1  17        8.86        7.82      4.26 o 
 -12   1  17      404.03      409.07      7.22 o 
 -11   1  17        0.95       22.74      4.80 o 
 -10   1  17      151.57      170.55     17.47 o 
  -9   1  17      249.89      255.13      5.78 o 
  -8   1  17       33.84       52.06      3.37 o 
  -7   1  17      351.15      348.43      8.35 o 
  -6   1  17      498.31      446.22      6.78 o 
  -5   1  17      542.66      533.47      8.81 o 
  -4   1  17        0.59        8.01      2.09 o 
  -3   1  17       94.18      105.15      3.21 o 
  -2   1  17       50.31       51.30      3.74 o 
  -1   1  17      255.66      207.03      5.26 o 
   0   1  17      214.30      213.93      3.61 o 
   1   1  17       48.73       60.95      2.63 o 
   2   1  17      391.48      348.75      5.36 o 
   3   1  17      256.35      247.22      4.90 o 
   4   1  17      127.66       93.72      3.88 o 
   5   1  17       89.31       71.25      2.29 o 
   6   1  17       56.64       46.95      2.41 o 
   7   1  17       54.62       48.00      2.23 o 
   8   1  17        9.93       12.68      2.14 o 
   9   1  17       46.91       47.19      2.81 o 
  10   1  17       23.64       20.41      2.72 o 
  11   1  17       48.46       51.43      3.76 o 
  12   1  17        0.09        2.79      4.51 o 
  13   1  17        0.65        1.51      4.61 o 
 -17   2  17        0.28        1.10      4.24 o 
 -16   2  17       33.81       41.48      4.78 o 
 -15   2  17        2.88       10.38      4.26 o 
 -14   2  17       18.24       20.20      5.78 o 
 -13   2  17       40.99       41.82      4.31 o 
 -12   2  17        7.05        9.84      5.91 o 
 -11   2  17        8.65       17.23      6.15 o 
 -10   2  17       75.43       80.22      6.64 o 
  -9   2  17      244.67      234.89      5.65 o 
  -8   2  17       75.24       81.64      4.37 o 
  -7   2  17       59.46       55.93      8.00 o 
  -6   2  17      317.79      314.30      5.54 o 
  -5   2  17        3.22        4.33      5.17 o 
  -4   2  17       36.38       50.77      2.89 o 
  -3   2  17      210.47      183.83      3.61 o 
  -2   2  17     1662.90     1565.48      7.36 o 
  -1   2  17      784.59      752.58      4.59 o 
   0   2  17      256.37      219.45      3.16 o 
   1   2  17      326.33      300.89      7.93 o 
   2   2  17      129.63      121.87      3.81 o 
   3   2  17      375.78      350.25      4.35 o 
   4   2  17      116.30      133.35      5.29 o 
   5   2  17      601.11      569.19      7.56 o 
   6   2  17       10.90       13.00      3.21 o 
   7   2  17        4.41        6.13      3.19 o 
   8   2  17        9.24        6.50      3.28 o 
   9   2  17        6.07        3.90      3.42 o 
  10   2  17        0.56        2.14      3.40 o 
  11   2  17        3.60        5.73      4.69 o 
  12   2  17        0.23       -1.11      4.86 o 
  13   2  17        3.21        3.69      7.14 o 
 -16   3  17        0.01        2.71      5.91 o 
 -15   3  17        6.98        6.15      6.40 o 
 -14   3  17        0.59        3.45      6.40 o 
 -13   3  17        3.12        8.86      6.15 o 
 -12   3  17      116.05      112.21      7.63 o 
 -11   3  17       47.41       64.47      6.89 o 
 -10   3  17       42.67       29.28      6.40 o 
  -9   3  17        0.68        0.17      3.91 o 
  -8   3  17       21.21       11.94      4.09 o 
  -7   3  17       48.71       53.50      4.17 o 
  -6   3  17      428.16      405.74      8.86 o 
  -5   3  17      215.03      226.66      8.24 o 
  -4   3  17       16.82       13.49      3.19 o 
  -3   3  17        1.91        7.14      3.00 o 
  -2   3  17       51.82       43.06      6.15 o 
  -1   3  17       75.95       71.64      3.05 o 
   0   3  17       47.75       48.30      2.12 o 
   1   3  17        0.00        2.44      2.42 o 
   2   3  17       31.25       31.76      2.63 o 
   3   3  17      148.97      138.66      3.33 o 
   4   3  17       96.43       95.27      5.04 o 
   5   3  17       21.09       19.51      4.43 o 
   6   3  17        5.67        3.71      4.34 o 
   7   3  17       80.08       94.59      5.91 o 
   8   3  17       58.49       53.27      5.91 o 
   9   3  17       77.52       80.70      4.36 o 
  10   3  17       74.09       82.48      5.81 o 
  11   3  17       12.90       15.88      5.54 o 
  12   3  17        7.37        7.47      5.11 o 
 -15   4  17        1.53       -1.72      6.40 o 
 -14   4  17        8.00       12.06      6.40 o 
 -13   4  17        0.24        6.89      6.64 o 
 -12   4  17        0.17        8.12      6.40 o 
 -11   4  17       23.67       21.41      6.64 o 
 -10   4  17       83.90       80.96      7.63 o 
  -9   4  17        7.95       12.80      5.66 o 
  -8   4  17        6.52        7.87      5.41 o 
  -7   4  17       38.58       46.59      4.00 o 
  -6   4  17       68.19       77.81      4.18 o 
  -5   4  17        0.40        2.69      2.79 o 
  -4   4  17       45.01       46.63      2.78 o 
  -3   4  17        0.34        1.17      2.48 o 
  -2   4  17       42.17       49.24      2.88 o 
  -1   4  17      275.48      278.24      4.27 o 
   0   4  17       45.26       31.76      2.34 o 
   1   4  17      104.48       95.54      3.55 o 
   2   4  17       23.91       18.59      2.86 o 
   3   4  17        7.63        6.74      2.76 o 
   4   4  17      107.00      125.86      5.39 o 
   5   4  17       62.23       66.70      5.04 o 
   6   4  17       42.90       45.85      4.94 o 
   7   4  17        0.09        4.07      4.66 o 
   8   4  17        3.47       -3.20      7.38 o 
   9   4  17        0.01        2.21      7.38 o 
  10   4  17        0.00        9.11      7.63 o 
 -13   5  17        0.06        0.98      6.15 o 
 -12   5  17        4.26        4.18      6.89 o 
 -11   5  17        2.01        1.23      6.15 o 
 -10   5  17       13.12        7.14      6.40 o 
  -9   5  17        8.92        4.43      6.15 o 
  -8   5  17        1.50        3.69      6.15 o 
  -7   5  17       14.13       17.23      6.15 o 
  -6   5  17       29.48       30.02      5.91 o 
  -5   5  17       87.31       82.44      6.64 o 
  -4   5  17        4.55        6.10      2.61 o 
  -3   5  17       56.61       69.81      3.21 o 
  -2   5  17        7.15       16.92      2.59 o 
  -1   5  17       94.66       91.79      2.73 o 
   0   5  17       57.41       64.67      2.85 o 
   1   5  17       26.39       23.99      3.21 o 
   2   5  17       31.90       30.94      3.29 o 
   3   5  17       79.60       76.56      3.66 o 
   4   5  17        2.98        6.45      4.55 o 
   5   5  17        7.21        5.66      6.64 o 
   6   5  17        0.04       -5.41      6.89 o 
   7   5  17        6.50        5.66      7.14 o 
   8   5  17        1.73       -4.18      7.14 o 
   9   5  17        0.06       -3.94      7.63 o 
 -11   6  17        6.16        5.17      5.91 o 
 -10   6  17        1.55        5.41      6.40 o 
  -9   6  17        8.80        6.64      6.40 o 
  -8   6  17        7.10       10.58      6.40 o 
  -7   6  17        4.09       -1.23      5.91 o 
  -6   6  17        3.33        5.37      4.34 o 
  -5   6  17       22.05       36.86      4.69 o 
  -4   6  17       76.36       70.26      4.94 o 
  -3   6  17       36.02       43.81      4.41 o 
  -2   6  17       15.23       13.64      3.96 o 
  -1   6  17       19.22       19.44      3.78 o 
   0   6  17       51.63       50.94      6.40 o 
   1   6  17        1.60        3.36      3.82 o 
   2   6  17        2.95        7.75      3.96 o 
   3   6  17        2.42        3.64      3.96 o 
   4   6  17        0.56        3.94      6.64 o 
   5   6  17        1.93        0.25      6.64 o 
   6   6  17        1.66       -0.98      6.89 o 
   7   6  17        0.55        1.23      7.14 o 
  -7   7  17        4.96        0.49      5.91 o 
  -6   7  17        4.91        4.97      4.17 o 
  -5   7  17        5.09        6.21      4.41 o 
  -4   7  17        9.44        9.05      4.41 o 
  -3   7  17        0.51        0.64      4.09 o 
  -2   7  17        0.15        3.66      3.90 o 
  -1   7  17        2.72        9.11      6.15 o 
   0   7  17        3.37       -0.98      5.91 o 
   1   7  17        0.48       -1.97      6.15 o 
   2   7  17        1.90       -0.98      5.17 o 
   3   7  17        1.31       -4.43      5.66 o 
 -18   0  18        3.32        8.37      6.40 o 
 -17   0  18        0.00       -3.69      6.15 o 
 -16   0  18        0.62        3.20      6.15 o 
 -15   0  18      132.20      121.07      8.12 o 
 -14   0  18      250.13      241.65      9.35 o 
 -13   0  18      462.59      479.62     11.32 o 
 -12   0  18      252.49      238.70      8.86 o 
 -11   0  18        0.13       -3.69      5.91 o 
 -10   0  18       67.15       56.85      6.15 o 
  -9   0  18       45.97       46.26      5.41 o 
  -8   0  18       50.55       48.51      4.37 o 
  -7   0  18       24.52       17.38      4.02 o 
  -6   0  18      703.19      585.12      6.86 o 
  -5   0  18      213.44      183.81      4.50 o 
  -4   0  18       71.99       68.35      3.42 o 
  -3   0  18        2.62        3.03      2.62 o 
  -2   0  18      528.58      515.06      5.54 o 
  -1   0  18       46.26       35.44      2.42 o 
   0   0  18      904.78      926.01     10.58 o 
   1   0  18      221.64      185.55      6.64 o 
   2   0  18       37.67       28.05      5.17 o 
   3   0  18        5.62       12.55      4.92 o 
   4   0  18       72.79       61.77      5.41 o 
   5   0  18        4.56        6.17      3.01 o 
   6   0  18       72.72       76.93      3.78 o 
   7   0  18       90.43       85.00      3.40 o 
   8   0  18       43.96       36.73      3.99 o 
   9   0  18        0.07       -1.23      3.64 o 
  10   0  18       46.95       52.83      4.51 o 
  11   0  18        1.99        3.69      5.41 o 
  12   0  18        2.11        8.61      5.66 o 
  13   0  18        1.42        4.18      5.91 o 
 -17   1  18        0.70        3.86      3.51 o 
 -16   1  18       25.01       18.09      4.35 o 
 -15   1  18       47.01       46.68      5.78 o 
 -14   1  18        0.63       -3.66      4.26 o 
 -13   1  18       97.24       89.37      5.05 o 
 -12   1  18       68.23       68.81      7.26 o 
 -11   1  18      595.85      640.09      8.18 o 
 -10   1  18       21.27       29.70      4.26 o 
  -9   1  18       83.89       83.27      4.43 o 
  -8   1  18      297.38      285.43      4.98 o 
  -7   1  18       10.17       11.97      3.11 o 
  -6   1  18       63.75       65.03      2.88 o 
  -5   1  18      262.14      243.11      3.55 o 
  -4   1  18     1011.83      974.47      5.45 o 
  -3   1  18       35.74       26.08      2.63 o 
  -2   1  18      563.89      552.54      4.74 o 
  -1   1  18      100.08       96.92      6.49 o 
   0   1  18      139.57      152.81      2.77 o 
   1   1  18     1638.38     1548.98      9.38 o 
   2   1  18      404.87      382.94      5.71 o 
   3   1  18      321.88      315.70     12.92 o 
   4   1  18      319.99      336.29      7.63 o 
   5   1  18      188.62      188.50      3.16 o 
   6   1  18      315.48      290.47      3.55 o 
   7   1  18        6.86       10.71      2.07 o 
   8   1  18        8.83        9.61      2.43 o 
   9   1  18       29.80       28.99      2.71 o 
  10   1  18        9.61       10.97      3.29 o 
  11   1  18       16.10       31.25      4.69 o 
  12   1  18       13.20       14.71      4.61 o 
  13   1  18       13.05       19.07      5.17 o 
 -17   2  18        0.01        0.85      4.43 o 
 -16   2  18        3.82       10.51      4.80 o 
 -15   2  18        0.13        4.73      4.26 o 
 -14   2  18       16.37       21.71      4.41 o 
 -13   2  18       16.35       16.98      6.40 o 
 -12   2  18       10.57        8.86      6.15 o 
 -11   2  18      171.82      142.24      7.87 o 
 -10   2  18       17.62       22.89      5.91 o 
  -9   2  18      117.85      119.19      5.08 o 
  -8   2  18       63.35       65.07      4.55 o 
  -7   2  18       67.70       62.53      4.19 o 
  -6   2  18      107.61      102.26      4.31 o 
  -5   2  18       25.94       29.78      5.17 o 
  -4   2  18      116.28      124.52      4.06 o 
  -3   2  18        2.63       10.52      2.66 o 
  -2   2  18       22.90       22.44      2.68 o 
  -1   2  18       52.81       61.00      2.62 o 
   0   2  18      418.20      411.48      5.58 o 
   1   2  18       48.40       54.90      3.84 o 
   2   2  18       75.35       80.89      3.82 o 
   3   2  18       45.70       32.56      2.78 o 
   4   2  18      123.08      102.92      4.76 o 
   5   2  18        8.81       11.32      4.34 o 
   6   2  18        0.62        1.61      3.89 o 
   7   2  18        0.20        1.37      3.24 o 
   8   2  18       24.66       18.66      3.53 o 
   9   2  18       11.29       12.07      3.56 o 
  10   2  18        1.84        3.64      3.43 o 
  11   2  18        0.07        1.02      4.76 o 
  12   2  18        0.20        2.04      4.86 o 
 -16   3  18        0.47        1.48      6.64 o 
 -15   3  18       15.92       25.84      6.64 o 
 -14   3  18        4.85       11.07      6.89 o 
 -13   3  18        5.04        9.11      6.40 o 
 -12   3  18       50.53       55.37      6.89 o 
 -11   3  18        0.01        0.98      5.91 o 
 -10   3  18        6.24        8.37      5.66 o 
  -9   3  18       10.09       18.26      4.24 o 
  -8   3  18        6.89        9.45      3.96 o 
  -7   3  18       24.84       27.64      3.82 o 
  -6   3  18       16.75       22.90      3.96 o 
  -5   3  18       10.91       13.84      3.25 o 
  -4   3  18       99.58       77.16      3.67 o 
  -3   3  18      285.23      214.99     10.70 o 
  -2   3  18        3.57        0.75      3.20 o 
  -1   3  18       13.31        9.48      1.87 o 
   0   3  18       31.54       26.36      2.32 o 
   1   3  18      103.92       98.93      3.16 o 
   2   3  18        9.37        8.51      2.54 o 
   3   3  18        1.88       -1.65      4.09 o 
   4   3  18       18.90       18.48      4.37 o 
   5   3  18        0.15       -1.11      4.13 o 
   6   3  18       33.96       36.44      4.76 o 
   7   3  18       18.51       20.47      4.66 o 
   8   3  18       89.24      102.81     10.58 o 
   9   3  18        1.46        8.64      4.61 o 
  10   3  18        5.04       10.09      7.38 o 
  11   3  18        7.97       12.18      5.04 o 
 -15   4  18        1.20       -3.94      6.64 o 
 -14   4  18        0.53        2.46      5.91 o 
 -13   4  18        3.72        1.72      6.40 o 
 -12   4  18       72.72       76.53      7.63 o 
 -11   4  18        6.82       18.21      6.40 o 
 -10   4  18        0.09        9.11      6.40 o 
  -9   4  18        0.99       -0.98      5.91 o 
  -8   4  18       17.59       23.54      4.18 o 
  -7   4  18        1.54        4.90      3.74 o 
  -6   4  18      171.29      139.37      4.96 o 
  -5   4  18       25.67       26.35      2.67 o 
  -4   4  18        4.81        8.02      2.56 o 
  -3   4  18       63.93       62.90      2.97 o 
  -2   4  18       33.81       29.47      2.81 o 
  -1   4  18       90.04       76.02      3.13 o 
   0   4  18        0.10        0.87      2.15 o 
   1   4  18        6.14        7.50      2.78 o 
   2   4  18       15.06       16.32      2.89 o 
   3   4  18       10.63       12.60      4.26 o 
   4   4  18        0.63       11.21      4.51 o 
   5   4  18       73.38       88.63      5.41 o 
   6   4  18       19.38       20.04      4.94 o 
   7   4  18       23.92       19.49      4.90 o 
   8   4  18       21.18       18.70      7.63 o 
   9   4  18        6.32        8.12      7.38 o 
  10   4  18        3.60        6.40      7.63 o 
 -13   5  18        0.04        5.41      6.15 o 
 -12   5  18        8.20        7.63      6.89 o 
 -11   5  18        1.52       10.09      6.40 o 
 -10   5  18       12.08       10.83      6.40 o 
  -9   5  18        2.87        8.37      6.40 o 
  -8   5  18        4.78       11.81      6.15 o 
  -7   5  18       16.48       16.98      6.15 o 
  -6   5  18        0.11        5.66      5.66 o 
  -5   5  18       25.06       22.39      5.66 o 
  -4   5  18       43.25       43.77      3.06 o 
  -3   5  18        0.79        3.52      2.85 o 
  -2   5  18       32.91       30.97      2.69 o 
  -1   5  18       51.76       51.54      2.53 o 
   0   5  18       45.44       44.24      3.40 o 
   1   5  18        0.01        2.38      3.00 o 
   2   5  18       18.28       21.96      3.26 o 
   3   5  18        8.72       17.47      3.31 o 
   4   5  18       87.84       86.67      5.46 o 
   5   5  18        1.04        1.29      4.76 o 
   6   5  18        3.44        4.43      7.14 o 
   7   5  18       18.96       23.13      7.63 o 
   8   5  18        1.61        5.66      7.38 o 
 -10   6  18        0.21       -1.23      5.91 o 
  -9   6  18        0.42        4.18      6.15 o 
  -8   6  18        7.22        7.87      6.40 o 
  -7   6  18        8.38       13.29      6.15 o 
  -6   6  18       24.50       25.10      6.15 o 
  -5   6  18       16.21       15.76      4.34 o 
  -4   6  18       23.21       23.78      4.48 o 
  -3   6  18       17.42       23.44      4.24 o 
  -2   6  18        6.63        6.89      3.84 o 
  -1   6  18       30.69       28.55      6.15 o 
   0   6  18       25.76       30.27      6.15 o 
   1   6  18       39.11       37.78      4.34 o 
   2   6  18        0.00        1.37      3.84 o 
   3   6  18        1.07        1.98      3.90 o 
   4   6  18        0.58       -2.46      6.89 o 
   5   6  18        1.37        3.45      6.64 o 
   6   6  18        3.41        2.95      7.14 o 
  -7   7  18        0.73        0.49      6.40 o 
  -6   7  18        4.93       13.90      4.78 o 
  -5   7  18        4.11        4.54      4.37 o 
  -4   7  18       17.95       20.48      8.37 o 
  -3   7  18        0.02        3.52      4.06 o 
  -2   7  18       14.93       13.29      6.64 o 
  -1   7  18        1.77        3.69      5.91 o 
   0   7  18        4.60        4.68      5.91 o 
   1   7  18        2.20       -1.72      6.15 o 
   2   7  18        0.42        1.48      5.17 o 
 -17   1  19        2.73        6.35      3.73 o 
 -16   1  19        2.07        2.89      4.09 o 
 -15   1  19       48.77       51.46      5.17 o 
 -14   1  19        4.46        5.78      4.35 o 
 -13   1  19        2.88        5.54      4.35 o 
 -12   1  19        2.38        3.32      4.18 o 
 -11   1  19      120.72      141.40     12.06 o 
 -10   1  19       11.57       13.50      3.99 o 
  -9   1  19       33.67       40.13      3.48 o 
  -8   1  19       45.62       40.63      3.46 o 
  -7   1  19       78.91       76.82      3.46 o 
  -6   1  19      171.42      160.40      3.47 o 
  -5   1  19      155.89      144.61      5.29 o 
  -4   1  19       36.57       39.68      2.95 o 
  -3   1  19       14.23       13.75      2.86 o 
  -2   1  19       60.41       65.28      2.90 o 
  -1   1  19      194.40      199.23     11.44 o 
   0   1  19     1503.07     1368.81      8.72 o 
   1   1  19      310.58      317.14     11.20 o 
   2   1  19        5.57       16.84      3.78 o 
   3   1  19      430.27      369.18      5.85 o 
   4   1  19       13.93       14.46      3.49 o 
   5   1  19        0.02        3.18      2.18 o 
   6   1  19      279.54      260.48      4.52 o 
   7   1  19       30.02       35.92      2.32 o 
   8   1  19        8.94       12.16      3.11 o 
   9   1  19       25.22       23.24      4.20 o 
  10   1  19       14.97       11.51      4.59 o 
  11   1  19        1.11        2.81      4.41 o 
  12   1  19       13.11       10.04      4.69 o 
  13   1  19       25.66       30.76      7.14 o 
 -17   2  19        9.35        8.32      4.34 o 
 -16   2  19       36.85       33.23      4.86 o 
 -15   2  19        0.67        0.49      4.17 o 
 -14   2  19        8.67       15.84      5.41 o 
 -13   2  19        5.66        3.45      6.15 o 
 -12   2  19        3.47        3.94      6.15 o 
 -11   2  19      273.37      269.95      9.11 o 
 -10   2  19      268.31      263.31      8.61 o 
  -9   2  19       57.23       49.77      6.52 o 
  -8   2  19       24.42       29.34      4.13 o 
  -7   2  19        3.85        5.60      3.64 o 
  -6   2  19       44.92       43.82      3.90 o 
  -5   2  19     1032.88      923.03      8.06 o 
  -4   2  19     1154.96     1122.80     26.53 o 
  -3   2  19       13.96       16.64      2.72 o 
  -2   2  19       30.95       28.63      2.66 o 
  -1   2  19      239.91      205.31      9.79 o 
   0   2  19      304.87      265.57      4.63 o 
   1   2  19        2.83        2.04      3.54 o 
   2   2  19       21.60       31.77      4.43 o 
   3   2  19      363.06      322.32     11.32 o 
   4   2  19       12.45        9.07      4.13 o 
   5   2  19        0.74        0.28      4.02 o 
   6   2  19       27.23       15.56      4.24 o 
   7   2  19       20.27       17.58      4.31 o 
   8   2  19        3.49        3.54      3.39 o 
   9   2  19       21.00       20.82      3.69 o 
  10   2  19       25.39       28.13      3.72 o 
  11   2  19       15.71       16.13      3.62 o 
  12   2  19       10.37       12.91      4.96 o 
 -16   3  19        0.04        2.21      5.91 o 
 -15   3  19       22.68       38.39      7.14 o 
 -14   3  19       44.35       47.49      7.38 o 
 -13   3  19        0.01        1.72      6.15 o 
 -12   3  19       31.13       24.85      6.40 o 
 -11   3  19        0.09        4.68      5.91 o 
 -10   3  19      123.32      121.07      5.39 o 
  -9   3  19      178.10      170.60      5.56 o 
  -8   3  19       46.04       48.70      4.59 o 
  -7   3  19       50.43       47.79      4.20 o 
  -6   3  19      198.60      192.66      6.03 o 
  -5   3  19        0.02        2.81      4.92 o 
  -4   3  19      101.08       82.57      3.90 o 
  -3   3  19       68.77       63.57      3.59 o 
  -2   3  19        5.34       -1.93      2.79 o 
  -1   3  19       17.22       20.18      2.22 o 
   0   3  19      455.26      436.60     16.12 o 
   1   3  19        5.31        8.12      2.51 o 
   2   3  19        6.80        2.19      4.06 o 
   3   3  19       74.66       64.46      6.89 o 
   4   3  19       12.05        5.80      4.41 o 
   5   3  19        1.90        4.30      4.48 o 
   6   3  19      203.60      201.99     14.15 o 
   7   3  19       88.33       85.61     10.83 o 
   8   3  19       21.72       24.77      4.84 o 
   9   3  19       10.38       12.13      4.73 o 
  10   3  19        0.63        1.72      7.38 o 
  11   3  19        2.98       -0.98      7.38 o 
 -14   4  19        0.60        1.48      6.40 o 
 -13   4  19       35.09       35.19      7.14 o 
 -12   4  19        2.97        3.69      6.15 o 
 -11   4  19        5.18       13.04      6.15 o 
 -10   4  19       69.99       80.96      7.38 o 
  -9   4  19        0.56        0.25      5.91 o 
  -8   4  19       30.80       39.19      4.43 o 
  -7   4  19       49.49       39.93      4.34 o 
  -6   4  19        2.13        2.21      3.82 o 
  -5   4  19       36.19       39.00      2.92 o 
  -4   4  19      176.24      164.21      3.74 o 
  -3   4  19        0.88       -0.48      2.53 o 
  -2   4  19      157.93      149.07      3.72 o 
  -1   4  19        3.98        3.74      2.33 o 
   0   4  19        0.05        2.41      2.82 o 
   1   4  19        0.94        1.22      2.68 o 
   2   4  19       35.09       30.83      3.01 o 
   3   4  19        1.80        6.28      4.34 o 
   4   4  19        4.93        5.73      4.66 o 
   5   4  19       82.68       93.76      5.91 o 
   6   4  19        0.43        2.30      4.84 o 
   7   4  19        2.07        6.02      4.84 o 
   8   4  19       29.22       35.10      5.19 o 
   9   4  19        1.29        4.92      7.63 o 
 -13   5  19        0.23        4.18      5.91 o 
 -12   5  19        0.46       -2.71      6.64 o 
 -11   5  19        0.15        0.98      6.64 o 
 -10   5  19       41.68       40.11      6.89 o 
  -9   5  19       17.72       14.52      6.15 o 
  -8   5  19        4.63       11.07      6.15 o 
  -7   5  19       13.85       11.32      5.91 o 
  -6   5  19      127.95      147.40      7.63 o 
  -5   5  19        0.24        4.92      5.41 o 
  -4   5  19        0.84        6.43      2.91 o 
  -3   5  19        4.40        6.09      2.85 o 
  -2   5  19       20.66       23.86      2.64 o 
  -1   5  19        0.00        0.77      2.22 o 
   0   5  19        0.07        2.84      3.06 o 
   1   5  19        0.07        3.35      3.11 o 
   2   5  19        0.01        5.01      3.16 o 
   3   5  19        0.68        8.17      4.61 o 
   4   5  19        0.37       -0.74      4.69 o 
   5   5  19       21.89       12.55      4.86 o 
   6   5  19        1.86       -1.48      7.38 o 
   7   5  19        5.20        5.17      7.63 o 
   8   5  19        2.47       -3.94      7.63 o 
 -10   6  19        0.04        0.49      5.91 o 
  -9   6  19        0.40        3.69      5.91 o 
  -8   6  19        3.20       -1.48      5.91 o 
  -7   6  19        4.07        0.98      6.15 o 
  -6   6  19        0.95       -1.23      5.91 o 
  -5   6  19        2.48       -0.43      3.99 o 
  -4   6  19        2.83        5.14      4.17 o 
  -3   6  19      159.60      159.48      5.64 o 
  -2   6  19        0.61        6.42      3.78 o 
  -1   6  19        1.13       -0.55      4.13 o 
   0   6  19        0.66        4.51      3.37 o 
   1   6  19        2.94        3.99      3.89 o 
   2   6  19        0.77        1.34      3.84 o 
   3   6  19        6.98        0.74      6.40 o 
   4   6  19        0.09       -5.17      6.64 o 
   5   6  19        8.20        6.15      7.14 o 
   6   6  19        2.53       -0.74      7.14 o 
  -6   7  19       15.44       11.57      5.66 o 
  -5   7  19        4.44        6.49      4.51 o 
  -4   7  19        0.42        6.10      4.37 o 
  -3   7  19        4.34        3.45      3.84 o 
  -2   7  19        1.44        4.68      6.40 o 
  -1   7  19        0.02       -2.46      5.66 o 
   0   7  19        7.32        3.69      5.91 o 
   1   7  19       12.71        9.60      6.15 o 
   2   7  19        0.12       -1.72      4.92 o 
 -17   0  20        0.47       -1.97      5.66 o 
 -16   0  20       18.92       20.42      6.40 o 
 -15   0  20       37.80       34.45      6.89 o 
 -14   0  20      324.88      298.01     10.09 o 
 -13   0  20      191.59      203.76      8.86 o 
 -12   0  20      559.00      584.45     11.81 o 
 -11   0  20       68.33       67.67      6.64 o 
 -10   0  20       74.64       83.18      6.40 o 
  -9   0  20      154.36      157.74      6.89 o 
  -8   0  20      544.65      496.19      7.32 o 
  -7   0  20       15.85       19.78      3.99 o 
  -6   0  20      232.97      215.88      5.32 o 
  -5   0  20      140.29      130.24      4.40 o 
  -4   0  20      478.70      467.69      8.12 o 
  -3   0  20     5299.04     5019.24     16.22 o 
  -2   0  20        0.56       12.36      3.69 o 
  -1   0  20     2481.68     2274.02     22.64 o 
   0   0  20      266.06      256.17      7.87 o 
   1   0  20       57.24       66.93      6.40 o 
   2   0  20       28.99       24.12      5.66 o 
   3   0  20       31.66       29.53      4.92 o 
   4   0  20       11.61       15.01      4.92 o 
   5   0  20       47.33       40.60      5.66 o 
   6   0  20       35.50       38.18      3.71 o 
   7   0  20       27.25       35.19      2.96 o 
   8   0  20        1.69       -0.21      2.81 o 
   9   0  20      180.22      196.06      5.91 o 
  10   0  20       62.71       54.85      4.59 o 
  11   0  20       74.05       72.35      6.89 o 
  12   0  20       45.66       55.12      6.89 o 
 -17   1  20        6.28        9.65      3.78 o 
 -16   1  20        9.68        9.15      4.34 o 
 -15   1  20       16.28       15.38      4.52 o 
 -14   1  20       37.02       37.45      4.87 o 
 -13   1  20        9.42        8.74      4.35 o 
 -12   1  20       18.34       19.32      4.35 o 
 -11   1  20      194.74      174.95      5.57 o 
 -10   1  20      209.93      194.87     10.09 o 
  -9   1  20      105.91      101.81      4.01 o 
  -8   1  20      156.37      151.91      4.12 o 
  -7   1  20      426.47      432.22      5.34 o 
  -6   1  20        0.01        3.07      2.65 o 
  -5   1  20      161.20      142.12      3.66 o 
  -4   1  20      910.13      843.17     10.87 o 
  -3   1  20        8.67        7.20      2.63 o 
  -2   1  20      146.41      117.45      5.29 o 
  -1   1  20       48.40       48.85      3.97 o 
   0   1  20     1399.84     1389.51     19.93 o 
   1   1  20       69.23       78.50      4.13 o 
   2   1  20       26.67       43.01      3.84 o 
   3   1  20      251.04      252.14      7.01 o 
   4   1  20       14.62        5.60      3.49 o 
   5   1  20      120.55      111.17      3.68 o 
   6   1  20       45.14       52.84      3.16 o 
   7   1  20       50.41       53.48      2.91 o 
   8   1  20        6.69        7.41      3.26 o 
   9   1  20        8.14       12.62      3.36 o 
  10   1  20        9.26        9.09      4.41 o 
  11   1  20       13.73       13.53      4.66 o 
  12   1  20       25.84       33.33      8.37 o 
 -17   2  20        1.00        4.92      6.15 o 
 -16   2  20        5.29        6.64      4.35 o 
 -15   2  20        3.90        6.03      4.18 o 
 -14   2  20        1.80        5.87      5.29 o 
 -13   2  20        0.14       -2.71      6.15 o 
 -12   2  20       51.36       48.48      6.89 o 
 -11   2  20        2.29       11.57      5.91 o 
 -10   2  20        4.51        9.52      4.48 o 
  -9   2  20      118.88      126.73      5.32 o 
  -8   2  20       12.46       15.81      4.08 o 
  -7   2  20      133.20      116.69      6.77 o 
  -6   2  20       12.63       10.09      3.69 o 
  -5   2  20      104.60      105.61      4.46 o 
  -4   2  20       85.58       94.03      5.56 o 
  -3   2  20       13.21       18.63      4.22 o 
  -2   2  20      101.77       93.18      3.07 o 
  -1   2  20        0.62        0.72      2.23 o 
   0   2  20       25.96       27.38      3.61 o 
   1   2  20       51.39       45.93      4.92 o 
   2   2  20       62.32       52.06      3.82 o 
   3   2  20       22.89       23.54      4.06 o 
   4   2  20       66.54       52.27      4.80 o 
   5   2  20        2.53       -2.38      4.08 o 
   6   2  20        0.03        1.74      4.24 o 
   7   2  20       29.29       28.48      4.66 o 
   8   2  20        0.16       -0.59      4.37 o 
   9   2  20        9.03        4.86      4.43 o 
  10   2  20        1.84        6.20      3.69 o 
  11   2  20        3.27        6.23      3.54 o 
  12   2  20        3.48       -3.69      7.14 o 
 -16   3  20        1.58        0.49      6.15 o 
 -15   3  20        0.89       -0.25      6.64 o 
 -14   3  20        0.26        2.71      6.40 o 
 -13   3  20        5.53        2.95      6.40 o 
 -12   3  20        4.21        5.41      6.40 o 
 -11   3  20        5.93        6.89      6.15 o 
 -10   3  20        1.25        4.59      4.59 o 
  -9   3  20       14.53       17.08      4.20 o 
  -8   3  20       14.80       15.35      4.08 o 
  -7   3  20        2.30        5.77      3.84 o 
  -6   3  20        0.49        0.34      3.67 o 
  -5   3  20       18.47       19.63      3.60 o 
  -4   3  20       17.17       13.64      3.41 o 
  -3   3  20       17.76       16.89      3.17 o 
  -2   3  20       79.40       51.24      2.87 o 
  -1   3  20       49.61       35.90      2.56 o 
   0   3  20       16.77       21.94      6.03 o 
   1   3  20       63.55       50.86      2.92 o 
   2   3  20        0.12        0.21      4.17 o 
   3   3  20       17.88       15.43      4.59 o 
   4   3  20        9.97        4.95      4.24 o 
   5   3  20       20.90       19.42      4.73 o 
   6   3  20       26.98       28.87      4.90 o 
   7   3  20       55.08       59.21      6.64 o 
   8   3  20       10.26        8.30      4.84 o 
   9   3  20        3.20        7.75      4.84 o 
  10   3  20       10.91       14.73      4.67 o 
 -14   4  20        8.86       11.07      6.89 o 
 -13   4  20        3.25       11.57      6.64 o 
 -12   4  20        1.48        3.20      6.40 o 
 -11   4  20       12.82       11.57      6.40 o 
 -10   4  20       46.56       59.31      7.14 o 
  -9   4  20        2.52        0.74      5.91 o 
  -8   4  20        8.92       19.78      4.26 o 
  -7   4  20        5.29        6.62      3.99 o 
  -6   4  20       26.24       24.95      3.99 o 
  -5   4  20       18.78       18.61      2.81 o 
  -4   4  20       19.03       21.56      2.85 o 
  -3   4  20       18.91       17.17      2.78 o 
  -2   4  20       16.73       19.01      2.85 o 
  -1   4  20       11.74        4.67      3.42 o 
   0   4  20       17.34       12.79      2.89 o 
   1   4  20        0.28        0.93      2.74 o 
   2   4  20        0.60        0.63      4.17 o 
   3   4  20        1.25        0.80      4.51 o 
   4   4  20       27.22       22.36      4.94 o 
   5   4  20        1.07       -0.34      4.90 o 
   6   4  20       20.25       21.77      6.15 o 
   7   4  20        3.72        4.85      6.15 o 
   8   4  20        4.14        5.24      4.79 o 
   9   4  20        6.45        6.64      7.87 o 
 -12   5  20        0.34        4.43      6.40 o 
 -11   5  20       21.36       24.36      6.89 o 
 -10   5  20        7.96       17.23      6.89 o 
  -9   5  20        2.60        6.64      6.40 o 
  -8   5  20        9.54       16.00      6.40 o 
  -7   5  20       23.91       21.66      6.15 o 
  -6   5  20        1.12        1.23      5.41 o 
  -5   5  20        7.64       10.92      3.91 o 
  -4   5  20      157.24      139.24      3.96 o 
  -3   5  20       14.66       12.22      3.03 o 
  -2   5  20        0.85        0.70      2.47 o 
  -1   5  20        6.77        6.03      2.71 o 
   0   5  20       37.73       39.52      3.43 o 
   1   5  20       13.78       16.39      3.21 o 
   2   5  20       42.15       48.40      4.96 o 
   3   5  20       65.28       72.82      5.29 o 
   4   5  20        1.26        2.85      4.76 o 
   5   5  20        8.54        8.92      4.94 o 
   6   5  20       30.98       34.45      8.12 o 
   7   5  20       17.08       19.93      7.87 o 
 -10   6  20        7.71       10.83      6.89 o 
  -9   6  20        6.70        9.35      6.89 o 
  -8   6  20        0.13       -3.94      6.40 o 
  -7   6  20        0.01       -1.72      5.66 o 
  -6   6  20        2.65        1.97      5.91 o 
  -5   6  20        0.00       -1.40      3.99 o 
  -4   6  20        4.30        4.40      4.24 o 
  -3   6  20        0.78        6.51      3.99 o 
  -2   6  20       22.91       23.78      4.17 o 
  -1   6  20        0.30        2.85      3.23 o 
   0   6  20        2.65        4.78      2.98 o 
   1   6  20        1.20        4.66      3.96 o 
   2   6  20        0.95       -1.23      6.40 o 
   3   6  20        5.34       10.34      6.64 o 
   4   6  20        0.35        1.97      7.14 o 
   5   6  20        0.51       -3.20      6.89 o 
  -6   7  20        6.55        3.69      5.91 o 
  -5   7  20        0.04        0.74      5.91 o 
  -4   7  20        1.83        1.72      5.17 o 
  -3   7  20        1.23       -2.71      6.40 o 
  -2   7  20       12.10       20.92      6.89 o 
  -1   7  20        2.01        5.66      5.91 o 
   0   7  20        0.00       -3.45      5.91 o 
   1   7  20        0.49        3.45      5.66 o 
 -17   1  21        0.11        2.63      4.34 o 
 -16   1  21       21.00       20.55      4.70 o 
 -15   1  21        0.00        0.12      4.41 o 
 -14   1  21       26.92       23.53      6.03 o 
 -13   1  21       12.51       12.67      4.52 o 
 -12   1  21        0.27        1.72      4.18 o 
 -11   1  21        2.31        2.29      4.09 o 
 -10   1  21        0.01        0.00      3.91 o 
  -9   1  21       22.52       22.49      3.46 o 
  -8   1  21       43.49       38.87      3.33 o 
  -7   1  21       96.80      100.56      3.33 o 
  -6   1  21      194.27      188.54      3.84 o 
  -5   1  21        2.64        8.42      2.55 o 
  -4   1  21      845.07      835.30     22.95 o 
  -3   1  21      717.49      651.91     10.33 o 
  -2   1  21       55.38       64.07      3.06 o 
  -1   1  21        1.00        6.59      2.28 o 
   0   1  21        0.39       28.98      8.98 o 
   1   1  21      137.80      135.55      3.84 o 
   2   1  21      327.98      298.90      5.54 o 
   3   1  21       60.33       57.94      4.06 o 
   4   1  21       73.44       75.25      4.37 o 
   5   1  21       25.88       23.74      3.16 o 
   6   1  21        6.74        7.83      2.94 o 
   7   1  21       72.95       66.60      4.73 o 
   8   1  21        0.26        2.00      3.20 o 
   9   1  21       16.22       11.53      3.39 o 
  10   1  21        1.78        8.34      4.41 o 
  11   1  21        4.54       14.23      4.66 o 
  12   1  21        6.43       11.89      4.94 o 
 -16   2  21        0.80        2.71      5.91 o 
 -15   2  21        0.43        0.74      6.15 o 
 -14   2  21       61.90       71.12      7.38 o 
 -13   2  21       26.38       26.33      6.64 o 
 -12   2  21        6.89        9.11      6.15 o 
 -11   2  21        0.55        2.21      5.91 o 
 -10   2  21       39.50       35.01      4.84 o 
  -9   2  21       15.62       18.29      4.37 o 
  -8   2  21      151.15      147.29      5.20 o 
  -7   2  21       18.79       23.27      4.00 o 
  -6   2  21      345.13      286.90      9.72 o 
  -5   2  21      264.25      211.15      8.12 o 
  -4   2  21      261.04      217.15      5.20 o 
  -3   2  21      183.57      137.11      3.55 o 
  -2   2  21       90.97      100.04      3.16 o 
  -1   2  21        0.08        0.70      2.09 o 
   0   2  21       10.99        9.44      3.21 o 
   1   2  21      179.05      158.01      4.72 o 
   2   2  21       19.18       27.72      5.04 o 
   3   2  21      143.92      115.97      8.00 o 
   4   2  21       23.37       20.87      4.37 o 
   5   2  21        1.24       -1.39      4.37 o 
   6   2  21      134.50      147.72      8.74 o 
   7   2  21       76.85       69.74      5.19 o 
   8   2  21       19.31       23.26      4.61 o 
   9   2  21       11.13       13.66      4.67 o 
  10   2  21        7.89        7.57      4.37 o 
  11   2  21       15.05        8.37      7.63 o 
 -15   3  21        1.51        5.41      6.40 o 
 -14   3  21        5.96       10.83      6.15 o 
 -13   3  21        5.28        3.94      6.40 o 
 -12   3  21       10.28       11.57      6.15 o 
 -11   3  21       39.56       42.82      6.64 o 
 -10   3  21       71.42       74.70      5.19 o 
  -9   3  21       79.96       86.85      5.01 o 
  -8   3  21        0.18       -0.79      3.90 o 
  -7   3  21       28.10       29.32      4.26 o 
  -6   3  21        0.53       -1.45      3.78 o 
  -5   3  21       17.28       18.38      3.72 o 
  -4   3  21       32.55       37.42      3.46 o 
  -3   3  21      379.91      337.87      5.62 o 
  -2   3  21      216.77      216.95      7.05 o 
  -1   3  21       12.92       10.64      3.72 o 
   0   3  21       87.61       82.72     10.21 o 
   1   3  21      264.99      255.46     14.89 o 
   2   3  21      142.35      150.41      5.78 o 
   3   3  21       22.76       22.48      4.51 o 
   4   3  21      125.93      119.63      5.56 o 
   5   3  21       10.54        7.70      4.76 o 
   6   3  21       10.59        8.69      4.84 o 
   7   3  21        5.60        7.43      4.90 o 
   8   3  21        4.88        7.50      4.79 o 
   9   3  21       21.95       19.52      4.85 o 
  10   3  21        0.50        1.73      4.79 o 
 -14   4  21        1.60        9.11      6.89 o 
 -13   4  21        6.75        7.38      6.64 o 
 -12   4  21       32.95       24.85      6.89 o 
 -11   4  21       10.44       16.73      6.40 o 
 -10   4  21        4.02       14.52      6.15 o 
  -9   4  21       49.02       52.97      4.86 o 
  -8   4  21       35.79       42.40      4.76 o 
  -7   4  21      114.90      126.60      5.39 o 
  -6   4  21        7.17        8.92      2.83 o 
  -5   4  21       30.00       36.54      3.02 o 
  -4   4  21       12.15       10.67      2.77 o 
  -3   4  21       61.09       64.59      3.22 o 
  -2   4  21       70.45       64.92      3.17 o 
  -1   4  21       40.73       35.20      3.95 o 
   0   4  21        0.63        1.09      2.80 o 
   1   4  21       17.96       19.10      2.98 o 
   2   4  21       27.84       27.51      4.59 o 
   3   4  21        2.73        0.89      4.51 o 
   4   4  21        0.22        3.05      4.76 o 
   5   4  21      104.80       98.55      5.99 o 
   6   4  21        5.93        6.16      5.91 o 
   7   4  21        8.13        8.42      4.97 o 
   8   4  21       15.93       16.08      5.19 o 
 -12   5  21        6.62        4.43      5.91 o 
 -11   5  21        4.88       13.04      6.40 o 
 -10   5  21        0.02        0.25      6.15 o 
  -9   5  21      101.27       89.08      7.63 o 
  -8   5  21        0.47        3.45      5.91 o 
  -7   5  21        5.47        7.14      6.15 o 
  -6   5  21        8.16        5.91      5.41 o 
  -5   5  21       62.79       68.53      5.04 o 
  -4   5  21        1.97        9.73      3.00 o 
  -3   5  21        0.16        0.81      2.97 o 
  -2   5  21       10.89       12.20      3.29 o 
  -1   5  21       21.76       24.42      3.31 o 
   0   5  21       12.15       16.93      3.36 o 
   1   5  21       14.69       20.87      3.33 o 
   2   5  21       36.34       37.26      4.86 o 
   3   5  21       21.04       25.68      5.41 o 
   4   5  21        1.42        3.93      4.76 o 
   5   5  21        0.90        5.32      4.84 o 
   6   5  21       23.79       23.87      7.87 o 
   7   5  21        0.41       -0.74      7.63 o 
  -9   6  21        2.58        0.00      5.66 o 
  -8   6  21        9.68        8.12      5.91 o 
  -7   6  21        0.43       -2.95      6.15 o 
  -6   6  21        6.35       -0.98      5.66 o 
  -5   6  21        8.23        4.96      4.09 o 
  -4   6  21       12.46       19.61      4.24 o 
  -3   6  21        0.95        2.43      3.82 o 
  -2   6  21       14.26       12.19      3.91 o 
  -1   6  21        3.12        4.50      3.29 o 
   0   6  21        8.96       10.71      2.99 o 
   1   6  21        0.37        2.89      3.33 o 
   2   6  21        2.13        0.98      6.64 o 
   3   6  21       11.05       12.55      6.89 o 
   4   6  21        0.43        1.48      6.89 o 
  -5   7  21       17.03        9.60      5.41 o 
 -17   0  22        2.76        1.97      6.64 o 
 -16   0  22        0.05        0.49      6.15 o 
 -15   0  22       14.29       15.26      6.89 o 
 -14   0  22      149.89      144.94      8.37 o 
 -13   0  22       14.08        7.63      6.15 o 
 -12   0  22       24.40       22.64      6.40 o 
 -11   0  22       36.03       39.62      6.40 o 
 -10   0  22        7.58       12.80      5.41 o 
  -9   0  22        5.41        6.40      4.92 o 
  -8   0  22       28.92       35.76      4.32 o 
  -7   0  22      695.27      677.88     10.34 o 
  -6   0  22      795.64      785.91      8.39 o 
  -5   0  22       54.36       58.87      4.02 o 
  -4   0  22       47.71       55.08      4.43 o 
  -3   0  22        3.21       14.83      3.06 o 
  -2   0  22     2735.53     2547.85     24.85 o 
  -1   0  22     1171.96     1121.40     13.04 o 
   0   0  22      593.88      547.04     10.34 o 
   1   0  22     1171.17     1137.40     13.29 o 
   2   0  22       12.49       14.77      5.66 o 
   3   0  22        7.01       10.93      3.74 o 
   4   0  22      128.59      144.94      7.14 o 
   5   0  22       57.87       68.66      5.91 o 
   6   0  22        0.09        1.23      5.41 o 
   7   0  22      122.57      111.51      4.66 o 
   8   0  22      215.61      197.91     16.73 o 
   9   0  22      115.45      128.70      5.29 o 
  10   0  22      112.69      128.46      7.38 o 
 -17   1  22       33.73       28.47      4.76 o 
 -16   1  22        7.55       10.95      4.52 o 
 -15   1  22       44.32       42.82      6.77 o 
 -14   1  22        0.46        0.11      4.43 o 
 -13   1  22       55.72       56.78      4.87 o 
 -12   1  22       21.72       18.51      4.43 o 
 -11   1  22       38.04       35.33      4.35 o 
 -10   1  22        4.04        3.05      3.74 o 
  -9   1  22       31.19       27.68      3.44 o 
  -8   1  22       50.75       53.44      3.44 o 
  -7   1  22      170.90      167.40      4.85 o 
  -6   1  22       52.11       43.70      2.92 o 
  -5   1  22      149.12      154.71      7.49 o 
  -4   1  22       23.15       35.10      3.34 o 
  -3   1  22       98.45      111.85      5.54 o 
  -2   1  22     1170.04     1115.35     18.00 o 
  -1   1  22        6.02        7.38      2.11 o 
   0   1  22       17.98       24.11      4.55 o 
   1   1  22       45.76       37.57      5.29 o 
   2   1  22       31.61       31.06      4.02 o 
   3   1  22       77.16       75.30      4.37 o 
   4   1  22      371.87      361.78      6.40 o 
   5   1  22        2.29        3.14      3.05 o 
   6   1  22        7.89       15.20      4.13 o 
   7   1  22        3.35        9.79      4.26 o 
   8   1  22        6.56        6.87      4.26 o 
   9   1  22       28.33       27.57      4.43 o 
  10   1  22        1.62        5.70      4.48 o 
  11   1  22       24.27       26.29      4.94 o 
 -16   2  22        3.19        8.86      6.89 o 
 -15   2  22        3.98        4.92      6.64 o 
 -14   2  22        0.07        4.18      6.64 o 
 -13   2  22        0.04        5.41      6.15 o 
 -12   2  22        6.03        3.20      6.15 o 
 -11   2  22        0.09        5.41      5.91 o 
 -10   2  22       39.41       29.76      4.67 o 
  -9   2  22        0.10        0.31      4.26 o 
  -8   2  22       22.21       20.37      4.23 o 
  -7   2  22       25.69       27.32      4.10 o 
  -6   2  22        4.49        6.30      3.69 o 
  -5   2  22        1.38        4.19      3.10 o 
  -4   2  22        1.88        3.66      2.79 o 
  -3   2  22       17.48       20.87      2.85 o 
  -2   2  22      207.73      205.43      3.93 o 
  -1   2  22        0.18       -0.35      4.20 o 
   0   2  22        6.37        8.18      4.08 o 
   1   2  22       28.48       32.98      3.96 o 
   2   2  22       54.94       72.46      4.00 o 
   3   2  22       50.21       50.60      4.55 o 
   4   2  22        3.45        7.28      4.13 o 
   5   2  22        4.04        4.92      4.59 o 
   6   2  22        0.88       -0.61      4.48 o 
   7   2  22       28.34       28.57      4.90 o 
   8   2  22        1.79        1.07      4.61 o 
   9   2  22        6.37        1.43      4.49 o 
  10   2  22        1.04       -0.27      4.37 o 
  11   2  22        1.58        2.21      7.14 o 
 -15   3  22       11.04        9.35      6.15 o 
 -14   3  22        0.08        5.91      6.15 o 
 -13   3  22        0.01        2.21      6.15 o 
 -12   3  22       30.68       28.55      6.64 o 
 -11   3  22        1.88       -2.46      6.15 o 
 -10   3  22       29.15       30.53      4.79 o 
  -9   3  22        2.50        5.66      4.20 o 
  -8   3  22        0.15        2.64      4.31 o 
  -7   3  22        0.07        2.72      3.90 o 
  -6   3  22       62.73       58.47      4.43 o 
  -5   3  22       17.68       19.17      3.69 o 
  -4   3  22        3.09        5.19      3.32 o 
  -3   3  22       12.81       12.67      3.32 o 
  -2   3  22        0.18        0.27      2.39 o 
  -1   3  22       28.04       19.93      6.64 o 
   0   3  22       31.90       36.33      3.71 o 
   1   3  22       34.49       36.55      4.51 o 
   2   3  22        6.72        8.72      4.31 o 
   3   3  22        0.77       -0.16      4.41 o 
   4   3  22       15.81       14.66      6.64 o 
   5   3  22       12.82       15.15      4.84 o 
   6   3  22        8.44        9.34      4.90 o 
   7   3  22        5.37        7.41      5.91 o 
   8   3  22        2.87        6.08      4.90 o 
   9   3  22        9.75       13.94      4.85 o 
  10   3  22        1.29        1.97      5.66 o 
 -14   4  22        2.56        3.20      6.89 o 
 -13   4  22        0.00        0.49      6.64 o 
 -12   4  22        0.13        4.18      6.64 o 
 -11   4  22        0.48        9.84      6.40 o 
 -10   4  22        0.41       11.57      6.40 o 
  -9   4  22        8.70       14.21      4.73 o 
  -8   4  22       30.98       47.16      4.86 o 
  -7   4  22       17.29       21.39      5.41 o 
  -6   4  22        0.23        1.75      2.81 o 
  -5   4  22        0.24        4.22      2.78 o 
  -4   4  22        8.48       11.87      2.85 o 
  -3   4  22       10.28        7.41      2.78 o 
  -2   4  22       75.48       63.76      5.29 o 
  -1   4  22       10.07        3.05      4.06 o 
   0   4  22       22.49       17.73      2.76 o 
   1   4  22       10.21        8.29      5.41 o 
   2   4  22        7.31        9.15      4.51 o 
   3   4  22        0.55        0.13      4.86 o 
   4   4  22       71.09       59.93      5.54 o 
   5   4  22       39.30       47.56      6.40 o 
   6   4  22        3.25        6.56      6.28 o 
   7   4  22       24.89       28.54      5.43 o 
   8   4  22       13.00       17.15      5.20 o 
 -12   5  22        1.38        3.20      6.15 o 
 -11   5  22        2.43        3.45      5.91 o 
 -10   5  22       20.44       24.61      6.64 o 
  -9   5  22       16.09       25.10      6.64 o 
  -8   5  22       50.19       54.14      6.89 o 
  -7   5  22        7.20        6.15      5.91 o 
  -6   5  22       21.17       27.07      5.91 o 
  -5   5  22        5.80        8.30      4.06 o 
  -4   5  22        5.28        5.18      3.00 o 
  -3   5  22        4.81        6.64      3.42 o 
  -2   5  22       34.77       30.44      3.46 o 
  -1   5  22        7.54       11.60      3.27 o 
   0   5  22        5.26        8.17      2.87 o 
   1   5  22        0.29        3.60      4.41 o 
   2   5  22       12.89       21.30      4.76 o 
   3   5  22       35.47       36.58      5.11 o 
   4   5  22        3.34        3.66      4.86 o 
   5   5  22        0.00        2.96      5.01 o 
   6   5  22       17.75       17.63      5.29 o 
  -9   6  22        4.40       11.07      6.64 o 
  -8   6  22        1.36       -1.23      6.15 o 
  -7   6  22       21.64       17.72      6.40 o 
  -6   6  22        0.34        3.20      5.41 o 
  -5   6  22        9.10       10.82      4.09 o 
  -4   6  22        0.04        0.94      3.96 o 
  -3   6  22        9.52       11.57      5.91 o 
  -2   6  22        0.06        0.98      3.83 o 
  -1   6  22        3.22        4.40      3.57 o 
   0   6  22        0.00       -0.65      3.98 o 
   1   6  22       16.52       15.05      5.38 o 
   2   6  22        4.57       12.55      6.89 o 
   3   6  22        0.02        0.98      6.64 o 
   4   6  22        6.58        6.40      7.14 o 
  -5   7  22       10.16       10.09      5.17 o 
 -16   1  23        0.49        5.58      4.48 o 
 -15   1  23       12.15       17.32      4.69 o 
 -14   1  23        6.52        6.39      4.43 o 
 -13   1  23       15.75       18.85      4.52 o 
 -12   1  23       19.87       19.13      4.35 o 
 -11   1  23       19.85       18.35      4.18 o 
 -10   1  23       48.18       51.46      4.35 o 
  -9   1  23       16.74       17.52      3.52 o 
  -8   1  23       43.93       38.05      3.40 o 
  -7   1  23       71.09       73.81      3.20 o 
  -6   1  23        8.57        8.94      2.72 o 
  -5   1  23      198.36      200.10      4.45 o 
  -4   1  23        9.86       15.35      2.96 o 
  -3   1  23      254.27      247.06      4.27 o 
  -2   1  23      154.28      171.84      5.93 o 
  -1   1  23       82.58       68.09      4.69 o 
   0   1  23       24.39       25.98      4.31 o 
   1   1  23        2.72        4.99      6.15 o 
   2   1  23       42.12       40.88      3.47 o 
   3   1  23       62.66       58.41      4.37 o 
   4   1  23       40.43       54.53      4.41 o 
   5   1  23        0.36       -1.06      2.99 o 
   6   1  23       94.61       98.75      5.08 o 
   7   1  23       16.97       23.69      4.37 o 
   8   1  23       98.83      101.46      5.32 o 
   9   1  23       18.30       24.16      6.40 o 
  10   1  23        0.56        6.89      6.89 o 
  11   1  23        1.11        1.23      6.89 o 
 -16   2  23        1.70        5.66      6.64 o 
 -15   2  23        0.68        3.20      6.40 o 
 -14   2  23        5.10        1.48      6.40 o 
 -13   2  23        7.12        6.15      6.15 o 
 -12   2  23       10.59        8.86      6.15 o 
 -11   2  23       77.45       69.89      6.89 o 
 -10   2  23        0.09        1.58      4.60 o 
  -9   2  23       23.26       20.06      4.42 o 
  -8   2  23        9.00       12.14      4.23 o 
  -7   2  23       76.42       61.77      8.12 o 
  -6   2  23       12.52       10.42      3.87 o 
  -5   2  23       40.90       19.50      3.15 o 
  -4   2  23       92.14       71.74      4.44 o 
  -3   2  23      140.38      136.50      3.70 o 
  -2   2  23      242.48      221.21      4.01 o 
  -1   2  23       73.42       78.08      4.90 o 
   0   2  23       25.61       21.26      4.20 o 
   1   2  23       20.00       14.74      3.39 o 
   2   2  23        3.08        5.48      3.82 o 
   3   2  23      175.74      166.94      5.78 o 
   4   2  23      154.64      148.99      9.72 o 
   5   2  23      142.35      156.38      5.91 o 
   6   2  23       47.00       40.04      5.01 o 
   7   2  23       12.05       10.36      4.61 o 
   8   2  23        8.53       16.93      6.52 o 
   9   2  23       24.47       24.08      4.72 o 
  10   2  23        5.30        4.11      4.67 o 
 -15   3  23        0.69        1.72      6.15 o 
 -14   3  23        3.60        3.94      6.15 o 
 -13   3  23       42.43       33.71      6.89 o 
 -12   3  23       27.19       28.05      6.89 o 
 -11   3  23        1.06       -1.72      6.15 o 
 -10   3  23       11.31       15.21      4.79 o 
  -9   3  23        6.79       14.48      4.67 o 
  -8   3  23       85.13       75.43      4.85 o 
  -7   3  23      105.69      109.17      4.97 o 
  -6   3  23       48.05       55.59      5.91 o 
  -5   3  23       22.39       27.93      3.78 o 
  -4   3  23       20.91       16.88      3.35 o 
  -3   3  23        7.21        9.90      3.23 o 
  -2   3  23       11.14       19.35      4.13 o 
  -1   3  23       69.20       74.56      7.87 o 
   0   3  23      313.23      318.16      8.71 o 
   1   3  23       74.14       69.66      5.04 o 
   2   3  23       23.67       19.95      5.54 o 
   3   3  23        5.93        2.67      4.69 o 
   4   3  23        0.18       -2.02      4.66 o 
   5   3  23        0.52       -1.96      4.84 o 
   6   3  23        1.45        2.19      4.90 o 
   7   3  23        4.65        7.77      5.08 o 
   8   3  23       32.67       27.40      5.25 o 
   9   3  23        3.08       -0.10      4.79 o 
 -13   4  23        1.94        4.68      6.89 o 
 -12   4  23        4.22        9.35      6.64 o 
 -11   4  23        5.37        8.12      6.15 o 
 -10   4  23      102.47      110.98      7.87 o 
  -9   4  23       68.35       71.45      5.29 o 
  -8   4  23      119.01      114.14      7.26 o 
  -7   4  23       26.91       36.35      4.66 o 
  -6   4  23       27.89       30.96      3.19 o 
  -5   4  23       87.05       88.93      4.10 o 
  -4   4  23        0.27        0.48      2.80 o 
  -3   4  23        0.13       -0.06      2.75 o 
  -2   4  23        0.04        2.87      4.02 o 
  -1   4  23       12.03        7.72      3.11 o 
   0   4  23        0.53        3.05      2.66 o 
   1   4  23        8.32        7.44      4.34 o 
   2   4  23       35.66       38.76      5.11 o 
   3   4  23       31.97       31.45      5.11 o 
   4   4  23        2.47        7.28      5.04 o 
   5   4  23        4.74        9.21      5.08 o 
   6   4  23        0.06        4.11      4.90 o 
   7   4  23        0.96        6.47      5.11 o 
   8   4  23        0.23        9.35      6.40 o 
 -11   5  23        8.41       20.42      6.89 o 
 -10   5  23        9.22       17.47      6.64 o 
  -9   5  23        1.00        3.94      5.91 o 
  -8   5  23        0.66        6.64      6.40 o 
  -7   5  23       18.95       16.24      5.91 o 
  -6   5  23        2.93        2.21      5.41 o 
  -5   5  23       31.52       31.12      4.37 o 
  -4   5  23        2.02        6.37      3.06 o 
  -3   5  23        0.19        1.77      4.08 o 
  -2   5  23        9.13        6.95      3.34 o 
  -1   5  23       25.64       17.82      3.43 o 
   0   5  23        0.00        0.84      2.91 o 
   1   5  23        1.23        4.41      4.34 o 
   2   5  23       15.18       21.02      4.86 o 
   3   5  23       22.43       26.11      5.01 o 
   4   5  23        0.35        4.26      4.84 o 
   5   5  23       24.17       24.20      5.08 o 
  -9   6  23        0.09       -4.43      5.91 o 
  -8   6  23        2.67       -1.72      6.40 o 
  -7   6  23        1.31        7.38      5.66 o 
  -6   6  23        0.04       -1.23      5.66 o 
  -5   6  23        3.99        4.43      4.09 o 
  -4   6  23        5.70       14.27      6.40 o 
  -3   6  23        0.63        1.48      5.91 o 
  -2   6  23       13.33       11.32      4.18 o 
  -1   6  23        0.24        4.71      3.49 o 
   0   6  23       35.39       32.41      3.87 o 
   1   6  23        9.40       17.72      5.45 o 
   2   6  23        3.35        5.82      4.61 o 
   3   6  23        2.42        6.15      7.14 o 
 -16   0  24        5.28        5.91      6.15 o 
 -15   0  24        2.64        3.20      6.64 o 
 -14   0  24        3.18        1.97      6.15 o 
 -13   0  24      171.03      150.11      8.37 o 
 -12   0  24       50.91       49.22      6.89 o 
 -11   0  24       80.69       69.40      6.89 o 
 -10   0  24      540.34      559.59     11.32 o 
  -9   0  24        0.96        3.59      4.50 o 
  -8   0  24       43.50       42.53      5.29 o 
  -7   0  24      313.68      279.51     12.06 o 
  -6   0  24       78.09       74.77      9.35 o 
  -5   0  24        6.16        3.96      3.50 o 
  -4   0  24        0.26       -2.67      3.25 o 
  -3   0  24        2.58        7.49      3.10 o 
  -2   0  24      324.93      296.53     13.66 o 
  -1   0  24        7.84       18.95      6.40 o 
   0   0  24       24.81       25.84      5.91 o 
   1   0  24        2.92        1.48      5.91 o 
   2   0  24      406.40      418.59      9.60 o 
   3   0  24       28.83       17.96      6.15 o 
   4   0  24        7.91        2.21      5.66 o 
   5   0  24      235.58      245.33      5.92 o 
   6   0  24      209.84      225.41      8.37 o 
   7   0  24        9.69       12.02      3.96 o 
   8   0  24       31.28       37.16      6.64 o 
 -16   1  24       46.39       38.01      4.96 o 
 -15   1  24       48.95       46.82      5.04 o 
 -14   1  24       35.64       32.80      4.78 o 
 -13   1  24        5.17        4.75      4.43 o 
 -12   1  24       14.86       20.80      4.43 o 
 -11   1  24      111.06      107.48      5.22 o 
 -10   1  24       27.24       24.97      3.82 o 
  -9   1  24       40.89       28.41      3.59 o 
  -8   1  24       44.89       32.70      3.52 o 
  -7   1  24       61.65       55.43      3.24 o 
  -6   1  24      330.17      353.10      9.27 o 
  -5   1  24      609.88      582.43     11.65 o 
  -4   1  24      253.13      230.92      4.45 o 
  -3   1  24       27.55       39.18      3.53 o 
  -2   1  24        7.30        9.46      2.46 o 
  -1   1  24       39.37       40.44      6.03 o 
   0   1  24       19.09       29.48      5.29 o 
   1   1  24      145.88      140.53      5.41 o 
   2   1  24        8.39        5.72      4.06 o 
   3   1  24        0.30        5.75      3.99 o 
   4   1  24        4.18       10.76      3.90 o 
   5   1  24       12.29       12.78      3.88 o 
   6   1  24       30.21       29.66      4.55 o 
   7   1  24       56.79       46.51      8.98 o 
   8   1  24       46.66       56.59      9.47 o 
   9   1  24       61.65       65.63      8.24 o 
  10   1  24       46.53       40.60      7.63 o 
  11   1  24        1.67        3.20      6.64 o 
 -15   2  24        0.40        1.97      6.15 o 
 -14   2  24        0.37        1.23      6.40 o 
 -13   2  24        1.66        0.98      6.15 o 
 -12   2  24        0.10        0.00      6.15 o 
 -11   2  24        1.67        0.98      5.91 o 
 -10   2  24       38.94       35.80      5.08 o 
  -9   2  24       90.24       86.50      5.32 o 
  -8   2  24        1.94        7.87      4.23 o 
  -7   2  24      231.87      222.80      5.97 o 
  -6   2  24       30.49       30.85      4.10 o 
  -5   2  24        1.00        1.03      3.10 o 
  -4   2  24       25.51       21.20      3.10 o 
  -3   2  24        9.46       10.72      2.73 o 
  -2   2  24        0.13        2.73      4.48 o 
  -1   2  24       50.69       54.32      4.79 o 
   0   2  24       48.11       46.02      4.43 o 
   1   2  24       24.37       24.87      3.55 o 
   2   2  24        3.17       11.32      6.40 o 
   3   2  24        2.48        5.24      4.43 o 
   4   2  24       16.23       20.12      4.73 o 
   5   2  24        1.22        3.23      4.66 o 
   6   2  24       21.05       17.45      4.90 o 
   7   2  24        3.48        2.98      4.73 o 
   8   2  24        0.90        1.06      4.55 o 
   9   2  24        0.27        4.42      4.49 o 
  10   2  24        2.66       -0.14      4.68 o 
 -14   3  24        1.95        4.68      6.15 o 
 -13   3  24       40.20       37.40      6.89 o 
 -12   3  24        6.48        7.87      6.64 o 
 -11   3  24       37.18       29.53      6.64 o 
 -10   3  24        2.85       11.38      4.90 o 
  -9   3  24        0.31        7.86      4.67 o 
  -8   3  24       96.50       90.05      5.20 o 
  -7   3  24       25.59       24.60      4.37 o 
  -6   3  24        4.66        1.53      3.87 o 
  -5   3  24        0.68        2.14      3.46 o 
  -4   3  24       68.88       72.87      4.10 o 
  -3   3  24       10.57       12.04      2.66 o 
  -2   3  24       21.17       10.58      4.37 o 
  -1   3  24        0.97        1.72      7.14 o 
   0   3  24        0.44        4.85      4.26 o 
   1   3  24       80.48       73.62      4.24 o 
   2   3  24        2.03        1.72      4.41 o 
   3   3  24       19.91       26.13      8.98 o 
   4   3  24        1.31       -1.35      4.84 o 
   5   3  24       14.74       11.17      5.01 o 
   6   3  24        0.17        0.84      5.01 o 
   7   3  24        0.65        1.16      4.90 o 
   8   3  24        0.95        0.11      4.90 o 
   9   3  24        0.30        9.84      6.40 o 
 -13   4  24        0.06        0.00      6.64 o 
 -12   4  24        2.26        3.94      6.15 o 
 -11   4  24        6.41        8.61      6.15 o 
 -10   4  24        0.00        4.43      6.15 o 
  -9   4  24        3.83        3.80      4.67 o 
  -8   4  24       31.45       43.89      5.08 o 
  -7   4  24       28.53       33.00      4.67 o 
  -6   4  24        6.25        4.96      3.04 o 
  -5   4  24        1.02        6.37      2.96 o 
  -4   4  24       18.64       14.15      3.10 o 
  -3   4  24        3.58        4.01      4.13 o 
  -2   4  24       37.28       29.06      4.49 o 
  -1   4  24       15.57       10.89      3.15 o 
   0   4  24       35.59       36.33      3.96 o 
   1   4  24       10.51       14.16      6.06 o 
   2   4  24        4.22        4.94      8.61 o 
   3   4  24        5.09        6.04      5.17 o 
   4   4  24       50.59       64.61      5.64 o 
   5   4  24        8.35       15.27      5.11 o 
   6   4  24        7.50        4.88      5.25 o 
   7   4  24        6.86        8.93      5.03 o 
 -11   5  24        1.83        2.71      6.40 o 
 -10   5  24       10.50       14.03      6.15 o 
  -9   5  24        0.52        2.21      6.40 o 
  -8   5  24       26.18       22.39      6.15 o 
  -7   5  24        1.58        0.25      5.41 o 
  -6   5  24       41.51       43.10      6.64 o 
  -5   5  24       15.39       25.60      6.52 o 
  -4   5  24        0.39        5.34      4.13 o 
  -3   5  24        3.83        0.75      3.29 o 
  -2   5  24        0.00        0.71      3.37 o 
  -1   5  24        0.26       -0.25      3.19 o 
   0   5  24        0.02       -3.20      4.61 o 
   1   5  24       19.82       24.71      4.72 o 
   2   5  24        0.21        4.45      4.66 o 
   3   5  24       23.52       26.33      5.01 o 
   4   5  24        2.02        3.84      4.86 o 
   5   5  24        0.81        5.11      5.01 o 
  -8   6  24        1.63       -0.49      5.91 o 
  -7   6  24        8.58       11.32      6.15 o 
  -6   6  24        2.71        2.84      4.09 o 
  -5   6  24        5.35        5.40      4.55 o 
  -4   6  24        2.63        6.15      5.91 o 
  -3   6  24        0.01        6.40      6.15 o 
  -2   6  24        0.23        5.29      3.55 o 
  -1   6  24       54.68       61.98      4.09 o 
   0   6  24        5.11        3.17      4.67 o 
   1   6  24        0.98        6.38      3.85 o 
   2   6  24        5.19        7.73      6.12 o 
 -16   1  25       27.63       26.98      6.52 o 
 -15   1  25       12.60       12.23      4.61 o 
 -14   1  25        0.99        2.13      4.34 o 
 -13   1  25       19.48       23.23      4.69 o 
 -12   1  25       17.54       15.86      4.43 o 
 -11   1  25       55.17       61.31      4.78 o 
 -10   1  25       35.86       29.18      3.86 o 
  -9   1  25       43.10       35.83      3.78 o 
  -8   1  25        3.26        8.71      3.33 o 
  -7   1  25       68.18       53.58      3.23 o 
  -6   1  25        0.43        7.83      3.40 o 
  -5   1  25      305.18      289.28      8.61 o 
  -4   1  25       44.83       37.08      3.14 o 
  -3   1  25        8.16       11.72      3.05 o 
  -2   1  25       17.35       27.64      4.70 o 
  -1   1  25       92.36       74.21      5.05 o 
   0   1  25       54.74       61.84      6.89 o 
   1   1  25        2.76        6.11      5.66 o 
   2   1  25        5.95        3.64      4.20 o 
   3   1  25       34.32       28.71      4.74 o 
   4   1  25        0.02        1.22      4.13 o 
   5   1  25        4.11        3.61      4.20 o 
   6   1  25       28.36       30.50      4.66 o 
   7   1  25       66.03       76.95     11.32 o 
   8   1  25        9.61       12.76      4.55 o 
   9   1  25        2.52        9.29      4.48 o 
  10   1  25       11.85       14.77      7.14 o 
 -15   2  25        7.55       14.52      6.40 o 
 -14   2  25        6.72        7.14      6.40 o 
 -13   2  25        0.28        4.43      6.15 o 
 -12   2  25       14.22       16.00      6.40 o 
 -11   2  25        0.29        1.48      5.91 o 
 -10   2  25        0.16       -0.13      4.60 o 
  -9   2  25       94.87       91.04      5.49 o 
  -8   2  25      140.18      141.72      5.67 o 
  -7   2  25       91.28      100.18      5.78 o 
  -6   2  25      214.12      204.66      7.29 o 
  -5   2  25       11.02       15.07      3.24 o 
  -4   2  25       84.17       93.29      3.66 o 
  -3   2  25        3.94        5.21      2.72 o 
  -2   2  25        5.11        8.75      4.51 o 
  -1   2  25      110.91      104.69      8.24 o 
   0   2  25       49.53       50.61      4.84 o 
   1   2  25      167.56      160.89      8.24 o 
   2   2  25       99.61      109.82      5.91 o 
   3   2  25        0.13        1.47      4.34 o 
   4   2  25      132.65      149.12     13.29 o 
   5   2  25       28.18       19.11      4.90 o 
   6   2  25       68.80       63.11      5.36 o 
   7   2  25       46.16       64.97      5.36 o 
   8   2  25       19.60       20.52      4.97 o 
   9   2  25        3.26        3.80      4.92 o 
 -14   3  25        0.72        1.48      5.91 o 
 -13   3  25        0.73        3.69      6.40 o 
 -12   3  25        0.18       -2.21      6.15 o 
 -11   3  25        2.96        0.18      4.90 o 
 -10   3  25       55.72       55.81      5.44 o 
  -9   3  25      158.19      157.69      6.26 o 
  -8   3  25        7.98       13.06      4.60 o 
  -7   3  25       55.00       43.88      4.60 o 
  -6   3  25       14.69        9.47      4.05 o 
  -5   3  25       95.24      107.80     11.07 o 
  -4   3  25       19.15       28.00      4.68 o 
  -3   3  25       59.13       52.91      4.76 o 
  -2   3  25        4.77        0.98      6.89 o 
  -1   3  25       74.39       61.52      7.87 o 
   0   3  25        5.49        9.13      4.49 o 
   1   3  25       32.48       39.95      5.82 o 
   2   3  25        0.59       -2.16      5.91 o 
   3   3  25       42.59       47.89      6.89 o 
   4   3  25        0.22        0.91      5.01 o 
   5   3  25       14.37       15.94      5.08 o 
   6   3  25       15.26       17.33      5.08 o 
   7   3  25        2.12        5.86      4.97 o 
   8   3  25        4.53        3.44      4.79 o 
 -13   4  25        0.45        2.46      6.15 o 
 -12   4  25        1.91        3.45      6.15 o 
 -11   4  25       18.65       12.80      6.64 o 
 -10   4  25       15.05        6.40      5.91 o 
  -9   4  25        0.14        2.82      4.61 o 
  -8   4  25      140.82      148.60      5.96 o 
  -7   4  25        0.02        9.10      4.42 o 
  -6   4  25      105.25       95.57      4.00 o 
  -5   4  25       32.83       37.61      4.77 o 
  -4   4  25        1.48       -0.94      3.19 o 
  -3   4  25       28.16       33.44      7.51 o 
  -2   4  25       52.32       38.87      4.85 o 
  -1   4  25       42.17       33.12      4.90 o 
   0   4  25        1.46       -1.36      4.73 o 
   1   4  25       71.31       67.05      4.53 o 
   2   4  25        5.57        4.61      4.86 o 
   3   4  25       78.35       82.23      6.28 o 
   4   4  25        2.67        8.42      5.21 o 
   5   4  25       18.71       21.00      5.25 o 
   6   4  25       10.38       10.71      5.41 o 
 -11   5  25        1.34        3.94      6.15 o 
 -10   5  25        0.49       -1.72      6.64 o 
  -9   5  25        2.83        1.97      5.91 o 
  -8   5  25        8.06        8.86      5.66 o 
  -7   5  25        8.08        8.86      5.66 o 
  -6   5  25        0.04       -0.32      4.13 o 
  -5   5  25        6.89        9.00      4.13 o 
  -4   5  25       95.21       90.72     13.90 o 
  -3   5  25        7.57        9.41      3.43 o 
  -2   5  25       24.54       24.21      3.59 o 
  -1   5  25        0.01       -0.45      4.49 o 
   0   5  25        8.92        3.94      4.67 o 
   1   5  25        0.53        0.67      4.68 o 
   2   5  25        3.28        8.16      4.66 o 
   3   5  25        4.45       12.42      4.94 o 
   4   5  25        1.37        3.73      5.04 o 
  -8   6  25        1.68       -0.74      6.15 o 
  -7   6  25       14.00       14.03      6.40 o 
  -6   6  25        8.59        7.33      4.34 o 
  -5   6  25        0.00        0.00      6.40 o 
  -4   6  25        1.37        1.72      5.41 o 
  -3   6  25        0.12       -0.25      5.41 o 
  -2   6  25       14.84       22.19      3.66 o 
  -1   6  25       25.80       32.42      5.14 o 
   0   6  25        0.97        4.10      5.08 o 
   1   6  25       39.33       40.00      5.54 o 
 -16   0  26        8.11        5.66      6.15 o 
 -15   0  26        9.94        8.86      6.40 o 
 -14   0  26        2.77        2.95      6.15 o 
 -13   0  26       40.11       37.65      6.89 o 
 -12   0  26       31.46       29.78      6.40 o 
 -11   0  26       16.58       14.77      6.15 o 
 -10   0  26      436.05      393.24     10.34 o 
  -9   0  26      116.74      101.43      5.60 o 
  -8   0  26       18.96       20.82      5.17 o 
  -7   0  26       11.13        8.16      4.17 o 
  -6   0  26        1.62        7.67      3.89 o 
  -5   0  26      428.46      422.97     17.72 o 
  -4   0  26      312.23      317.04      7.75 o 
  -3   0  26        2.15        0.87      3.94 o 
  -2   0  26        3.37       14.27      6.40 o 
  -1   0  26        0.76        3.94      5.91 o 
   0   0  26       83.56       73.58      6.89 o 
   1   0  26      804.61      805.43     13.04 o 
   2   0  26       15.24       22.15      6.15 o 
   3   0  26        0.38        1.23      5.91 o 
   4   0  26      151.93      154.79      7.87 o 
   5   0  26        0.04       -0.98      6.15 o 
   6   0  26        1.02       -1.48      3.96 o 
   7   0  26        0.09       -1.13      3.68 o 
   8   0  26        4.14        6.15      6.40 o 
 -15   1  26        3.69        7.89      4.43 o 
 -14   1  26        9.02       11.15      4.61 o 
 -13   1  26        0.01        5.01      4.34 o 
 -12   1  26        0.09        7.26      4.35 o 
 -11   1  26        5.83        9.84      4.18 o 
 -10   1  26        0.51        0.26      3.65 o 
  -9   1  26      123.26      119.11      4.38 o 
  -8   1  26      261.89      263.77      7.46 o 
  -7   1  26       56.22       46.17      3.20 o 
  -6   1  26       25.31       28.29      3.56 o 
  -5   1  26      131.24      111.06      5.38 o 
  -4   1  26        0.88        4.08      3.01 o 
  -3   1  26      275.27      258.25     11.69 o 
  -2   1  26       20.89       24.28      4.96 o 
  -1   1  26        0.59        1.93      4.43 o 
   0   1  26       57.56       77.57      4.90 o 
   1   1  26       14.92       14.39      4.48 o 
   2   1  26        0.04       -0.87      5.78 o 
   3   1  26        0.80        5.59      6.40 o 
   4   1  26      181.92      176.68      4.84 o 
   5   1  26       34.47       26.96      6.03 o 
   6   1  26       45.69       49.28      4.90 o 
   7   1  26        1.13        2.08      4.92 o 
   8   1  26        6.65        7.90      6.40 o 
   9   1  26       25.88       45.77      7.87 o 
 -15   2  26       10.47        5.91      6.15 o 
 -14   2  26        9.45       14.27      6.64 o 
 -13   2  26        1.46        2.21      6.15 o 
 -12   2  26        8.49        7.14      6.15 o 
 -11   2  26        1.72        1.48      6.15 o 
 -10   2  26       16.45       10.84      4.69 o 
  -9   2  26        0.00        4.38      4.50 o 
  -8   2  26       34.53       27.03      4.58 o 
  -7   2  26        7.77       14.03      4.17 o 
  -6   2  26      270.44      263.34      5.31 o 
  -5   2  26      115.38      126.17      5.20 o 
  -4   2  26       16.89       24.53      3.08 o 
  -3   2  26        0.44        7.69      4.51 o 
  -2   2  26        4.04        3.94      4.61 o 
  -1   2  26       15.86       15.94      4.61 o 
   0   2  26        0.72        3.33      4.37 o 
   1   2  26       17.59       19.73      4.46 o 
   2   2  26       56.00       48.80      5.31 o 
   3   2  26       13.47       10.74      4.66 o 
   4   2  26       29.40       40.34     11.32 o 
   5   2  26       20.35       15.84      4.90 o 
   6   2  26       63.94       79.14      6.03 o 
   7   2  26        9.28       14.86      4.90 o 
   8   2  26       16.25       14.96      4.79 o 
   9   2  26        0.65       -1.23      5.91 o 
 -14   3  26        9.74       12.55      6.15 o 
 -13   3  26        3.44       13.04      6.89 o 
 -12   3  26       26.15       14.52      6.40 o 
 -11   3  26        8.15        7.99      4.97 o 
 -10   3  26       30.66       34.63      5.26 o 
  -9   3  26        4.45        9.83      6.52 o 
  -8   3  26        3.26        2.71      4.50 o 
  -7   3  26        9.73       10.25      4.28 o 
  -6   3  26       46.88       41.39      4.50 o 
  -5   3  26        1.26       10.41      3.76 o 
  -4   3  26       13.96       15.53      3.61 o 
  -3   3  26        3.44        7.42      4.31 o 
  -2   3  26       10.35        9.35      7.14 o 
  -1   3  26       39.57       40.85      7.87 o 
   0   3  26       31.64       36.36      4.90 o 
   1   3  26       14.57       13.74      4.97 o 
   2   3  26       19.28       28.09      5.75 o 
   3   3  26        4.43       13.84      6.03 o 
   4   3  26        5.26       10.95      5.41 o 
   5   3  26        3.48        4.46      4.90 o 
   6   3  26        0.04        1.84      4.90 o 
   7   3  26        1.25        4.15      4.97 o 
 -12   4  26        1.08        4.18      6.64 o 
 -11   4  26        1.52        0.98      5.91 o 
 -10   4  26        6.85        4.90      4.84 o 
  -9   4  26        1.01        4.06      5.78 o 
  -8   4  26        0.95        4.98      4.67 o 
  -7   4  26        5.27        2.94      4.43 o 
  -6   4  26        1.43        4.88      3.17 o 
  -5   4  26       18.01       21.64      4.40 o 
  -4   4  26       28.90       33.02      4.49 o 
  -3   4  26        1.08        4.25      4.92 o 
  -2   4  26        5.60        5.11      4.55 o 
  -1   4  26       12.14        7.25      4.92 o 
   0   4  26        4.44       -2.13      4.73 o 
   1   4  26       38.64       44.02      4.98 o 
   2   4  26        1.91        1.92      4.74 o 
   3   4  26        8.11       21.59      5.19 o 
   4   4  26        4.14        5.99      5.29 o 
   5   4  26        1.55        7.94      5.11 o 
 -10   5  26        0.01       -2.21      5.66 o 
  -9   5  26       26.28       22.39      6.15 o 
  -8   5  26       14.55       16.73      6.15 o 
  -7   5  26        1.73        0.25      5.66 o 
  -6   5  26       17.55       11.63      4.42 o 
  -5   5  26        0.45        4.92      7.14 o 
  -4   5  26       21.29       30.28      6.03 o 
  -3   5  26       11.82       19.59      3.58 o 
  -2   5  26        9.50       15.74      3.51 o 
  -1   5  26        1.11       -1.12      4.79 o 
   0   5  26        3.01        2.87      4.85 o 
   1   5  26       12.21        5.77      4.90 o 
   2   5  26       13.69       13.10      5.93 o 
   3   5  26        0.00        5.28      4.94 o 
  -7   6  26        8.52       11.32      6.15 o 
  -5   6  26        5.32        7.63      5.66 o 
  -4   6  26        3.73        6.89      6.15 o 
  -3   6  26        0.00       -0.25      5.66 o 
  -2   6  26        6.34        7.59      3.69 o 
  -1   6  26        1.40        9.03      4.90 o 
   0   6  26        9.67       20.16      5.08 o 
 -15   1  27        6.21       14.29      4.51 o 
 -14   1  27        0.09        5.08      4.41 o 
 -13   1  27       37.84       37.88      7.38 o 
 -12   1  27       38.79       35.17      4.61 o 
 -11   1  27       16.63       16.83      4.26 o 
 -10   1  27        0.32        0.72      3.56 o 
  -9   1  27       51.45       50.07      3.90 o 
  -8   1  27       12.83       19.76      3.23 o 
  -7   1  27       24.99       26.28      3.89 o 
  -6   1  27        0.08        1.01      3.40 o 
  -5   1  27        4.21        6.36      3.16 o 
  -4   1  27       95.44       95.85      3.78 o 
  -3   1  27        1.39       12.55      5.41 o 
  -2   1  27       30.89       39.23      7.51 o 
  -1   1  27        3.36        5.67      6.03 o 
   0   1  27       61.57       65.33      5.01 o 
   1   1  27       15.12       16.92      4.48 o 
   2   1  27        0.63        5.71      4.26 o 
   3   1  27       55.86       56.74      5.01 o 
   4   1  27        5.51        7.42      4.48 o 
   5   1  27        0.08        1.21      3.69 o 
   6   1  27       20.79       24.31      4.61 o 
   7   1  27        2.56        1.97      4.48 o 
   8   1  27        4.71        3.06      4.55 o 
   9   1  27       10.00       14.27      6.89 o 
 -14   2  27        6.41       14.77      6.89 o 
 -13   2  27       19.63       16.00      6.40 o 
 -12   2  27        4.97        5.41      6.15 o 
 -11   2  27        5.30        5.97      4.87 o 
 -10   2  27        6.65        2.07      4.91 o 
  -9   2  27       34.47       29.46      5.01 o 
  -8   2  27       84.59       85.54      8.00 o 
  -7   2  27      134.24      119.15     10.09 o 
  -6   2  27      116.38      118.62      4.70 o 
  -5   2  27        4.36        6.85      3.19 o 
  -4   2  27       91.70       99.04      5.78 o 
  -3   2  27       52.63       65.22      5.29 o 
  -2   2  27       56.03       56.81      5.41 o 
  -1   2  27       35.61       41.17      5.08 o 
   0   2  27        0.29        1.46      4.79 o 
   1   2  27        0.03       -1.97      7.14 o 
   2   2  27       62.74       61.27      8.37 o 
   3   2  27       60.46       62.78      4.53 o 
   4   2  27        0.71        5.53      4.73 o 
   5   2  27       72.51       84.85      9.23 o 
   6   2  27       40.07       45.10      5.36 o 
   7   2  27        1.21        2.08      4.79 o 
   8   2  27       13.66       14.56      4.85 o 
 -13   3  27       14.73       16.00      6.64 o 
 -12   3  27        0.05        2.21      6.15 o 
 -11   3  27       18.88       18.44      5.01 o 
 -10   3  27       59.76       54.16      5.32 o 
  -9   3  27       29.04       27.14      5.01 o 
  -8   3  27        0.08        2.16      4.55 o 
  -7   3  27      158.77      151.30     12.80 o 
  -6   3  27        0.61        1.54      4.05 o 
  -5   3  27       46.98       47.89      4.40 o 
  -4   3  27       86.42       94.50      8.37 o 
  -3   3  27       18.09       13.07      4.61 o 
  -2   3  27        1.41        9.35      7.38 o 
  -1   3  27        0.56        1.48      7.38 o 
   0   3  27       12.39        8.22      4.79 o 
   1   3  27        0.78       -2.03      4.97 o 
   2   3  27      196.12      229.20      5.90 o 
   3   3  27       21.44       24.61      8.37 o 
   4   3  27       30.03       35.64      5.54 o 
   5   3  27       16.68       31.57      7.87 o 
   6   3  27       28.80       36.45      8.98 o 
   7   3  27        8.34        8.37      6.15 o 
 -12   4  27        4.14        8.12      6.40 o 
 -11   4  27        2.44       -1.23      6.40 o 
 -10   4  27        5.41        5.88      6.40 o 
  -9   4  27        5.27        3.35      4.60 o 
  -8   4  27       30.03       31.09      5.78 o 
  -7   4  27        0.28        4.04      4.50 o 
  -6   4  27        4.20        6.81      3.17 o 
  -5   4  27       22.63       23.47      7.87 o 
  -4   4  27       16.92       18.67      4.37 o 
  -3   4  27        9.55       14.35      6.89 o 
  -2   4  27       19.20       17.12      4.72 o 
  -1   4  27        5.07        2.15      4.67 o 
   0   4  27        0.11       -3.60      4.85 o 
   1   4  27       32.93       26.93      5.14 o 
   2   4  27        0.77       -2.57      4.19 o 
   3   4  27       23.55       32.00      5.36 o 
   4   4  27        1.17        5.06      5.11 o 
   5   4  27        3.96        6.78      5.25 o 
 -10   5  27        0.87        5.17      6.40 o 
  -9   5  27        2.01        9.60      6.64 o 
  -8   5  27        7.80        9.84      6.40 o 
  -7   5  27        0.72        1.23      5.66 o 
  -6   5  27        1.23       -2.46      7.63 o 
  -5   5  27        5.25        5.66      7.63 o 
  -4   5  27        1.13       12.63      4.55 o 
  -3   5  27       51.33       49.60      3.97 o 
  -2   5  27        1.61        1.92      4.67 o 
  -1   5  27        2.19        5.77      4.85 o 
   0   5  27        9.65        4.53      5.03 o 
   1   5  27        6.79        2.19      4.78 o 
   2   5  27        0.19       -1.67      4.17 o 
  -3   6  27        0.16       -1.48      5.66 o 
  -2   6  27        0.13        4.21      4.61 o 
  -1   6  27        0.02       -2.38      5.78 o 
 -15   0  28        4.83        0.98      6.64 o 
 -14   0  28        6.18        3.45      6.64 o 
 -13   0  28       82.88       71.12      7.63 o 
 -12   0  28        9.47        6.15      6.15 o 
 -11   0  28       35.49       36.42      6.40 o 
 -10   0  28       23.85       17.47      5.91 o 
  -9   0  28        2.82        8.21      4.80 o 
  -8   0  28       81.05       80.38      5.14 o 
  -7   0  28       91.80       98.36      5.91 o 
  -6   0  28        0.92        4.96      4.31 o 
  -5   0  28        9.67       11.99      3.50 o 
  -4   0  28        1.00       -0.03      3.14 o 
  -3   0  28        8.12        8.37      7.63 o 
  -2   0  28      179.85      180.87      8.61 o 
  -1   0  28      129.07      125.75      7.87 o 
   0   0  28       82.16       90.07      7.38 o 
   1   0  28        0.32       16.00      6.40 o 
   2   0  28       87.78      111.48      7.87 o 
   3   0  28        0.20        1.97      6.40 o 
   4   0  28       21.07       11.32      6.40 o 
   5   0  28        0.14       -1.72      6.64 o 
   6   0  28       14.17        6.18      4.24 o 
   7   0  28       26.87       14.03      5.66 o 
 -15   1  28       23.11       25.31      5.13 o 
 -14   1  28        0.01        3.57      4.51 o 
 -13   1  28       49.70       44.00      5.04 o 
 -12   1  28        0.71        0.49      4.18 o 
 -11   1  28        7.71       10.39      4.09 o 
 -10   1  28        2.23        0.29      3.59 o 
  -9   1  28       78.06       69.69      4.04 o 
  -8   1  28       12.71       11.75      3.91 o 
  -7   1  28        2.44        4.84      3.51 o 
  -6   1  28       37.65       38.03      3.67 o 
  -5   1  28        9.35        8.67      3.26 o 
  -4   1  28        0.81        2.23      5.48 o 
  -3   1  28       53.47       63.31      8.12 o 
  -2   1  28        4.96        9.04      4.96 o 
  -1   1  28       63.55       69.76      5.78 o 
   0   1  28        4.59        7.87      4.78 o 
   1   1  28        0.01        5.30      4.66 o 
   2   1  28      125.20      136.65      5.61 o 
   3   1  28      159.89      157.05      5.96 o 
   4   1  28        4.56        4.18      7.14 o 
   5   1  28        0.13       -4.55      4.55 o 
   6   1  28        7.34        7.09      3.90 o 
   7   1  28        2.45       -1.27      3.73 o 
   8   1  28       12.28       16.38      4.61 o 
 -14   2  28       45.55       52.17      7.63 o 
 -13   2  28        1.82       -0.49      6.15 o 
 -12   2  28        2.55        5.17      5.91 o 
 -11   2  28        6.27        2.46      4.91 o 
 -10   2  28        0.78       -1.67      4.91 o 
  -9   2  28       11.15        7.30      6.52 o 
  -8   2  28       40.98       41.60      7.87 o 
  -7   2  28        0.03        0.19      4.05 o 
  -6   2  28        1.84        8.82      3.46 o 
  -5   2  28        1.68        2.34      3.18 o 
  -4   2  28       25.81       29.77     11.07 o 
  -3   2  28       66.48       78.93      5.61 o 
  -2   2  28        1.19        9.65      4.76 o 
  -1   2  28       22.69       22.56      4.90 o 
   0   2  28       22.84       24.22      5.78 o 
   1   2  28       14.14        8.86      7.63 o 
   2   2  28        5.88        2.21      7.63 o 
   3   2  28        1.85        1.58      8.12 o 
   4   2  28       14.50        4.80      4.97 o 
   5   2  28       18.96       21.57      7.75 o 
   6   2  28        5.07        5.08      6.64 o 
   7   2  28       31.39       30.74      5.54 o 
 -13   3  28        0.24        4.43      5.91 o 
 -12   3  28       10.58        5.17      6.40 o 
 -11   3  28        3.04       10.49      5.14 o 
 -10   3  28       23.06       19.10      5.19 o 
  -9   3  28        3.38        4.23      4.73 o 
  -8   3  28       40.21       32.98      4.95 o 
  -7   3  28        1.30        6.04      4.36 o 
  -6   3  28       13.72       10.96      4.21 o 
  -5   3  28        0.07       -3.94      7.87 o 
  -4   3  28        1.05       17.96      7.38 o 
  -3   3  28       13.05       20.92      7.87 o 
  -2   3  28        5.90        8.86      7.63 o 
  -1   3  28        0.21        1.97      7.87 o 
   0   3  28       18.52       12.40      5.03 o 
   1   3  28        5.51        4.01      5.03 o 
   2   3  28       35.47       44.47      5.61 o 
   3   3  28        1.64        4.29      4.26 o 
   4   3  28       24.30       33.08      5.36 o 
   5   3  28       10.46       16.23      5.36 o 
   6   3  28        6.82       16.53      5.32 o 
 -12   4  28        0.13        1.72      5.66 o 
 -11   4  28        6.27        7.63      5.91 o 
 -10   4  28        3.70       -2.85      4.72 o 
  -9   4  28        0.92       -1.09      4.64 o 
  -8   4  28        5.00        8.42      6.52 o 
  -7   4  28       95.60      101.76      7.14 o 
  -6   4  28        1.90        5.67      3.35 o 
  -5   4  28       23.62       30.86      5.29 o 
  -4   4  28       17.70       24.07      8.37 o 
  -3   4  28        4.89        5.24      5.91 o 
  -2   4  28       16.41       14.84      4.72 o 
  -1   4  28       30.42       22.89      5.54 o 
   0   4  28        4.86        1.12      4.97 o 
   1   4  28        4.26        2.64      5.03 o 
   2   4  28        0.24        0.44      4.96 o 
   3   4  28        2.44        8.50      4.33 o 
   4   4  28        0.13        2.82      5.66 o 
  -9   5  28        3.56       -1.23      5.66 o 
  -8   5  28        1.41        5.17      5.91 o 
  -7   5  28        7.19        7.14      5.66 o 
  -6   5  28        0.37       -4.18      7.63 o 
  -5   5  28       20.86       20.42      7.87 o 
  -4   5  28       31.07       44.80     12.18 o 
  -3   5  28        5.30        7.39      3.57 o 
  -2   5  28       39.28       35.45      5.08 o 
  -1   5  28       42.20       40.33      5.32 o 
   0   5  28        5.18        1.50      5.03 o 
   1   5  28        4.24       -0.98      4.96 o 
 -14   1  29        3.20        7.16      4.69 o 
 -13   1  29        0.94        7.56      5.91 o 
 -12   1  29       11.30       15.34      4.26 o 
 -11   1  29       17.29       13.11      4.34 o 
 -10   1  29        1.03        0.29      3.59 o 
  -9   1  29       33.42       28.90      4.88 o 
  -8   1  29        3.05        4.59      3.83 o 
  -7   1  29        2.37        3.78      3.56 o 
  -6   1  29       12.68       17.38      3.54 o 
  -5   1  29        3.31        5.31      3.21 o 
  -4   1  29        0.63        1.02      5.39 o 
  -3   1  29        0.51        7.36      5.31 o 
  -2   1  29        1.80        3.76      4.96 o 
  -1   1  29      113.72      139.76     16.86 o 
   0   1  29       39.21       41.56      6.52 o 
   1   1  29        0.09        2.48      4.84 o 
   2   1  29       31.76       38.02      5.01 o 
   3   1  29        2.18        9.63      4.55 o 
   4   1  29        5.40        6.64      7.14 o 
   5   1  29       16.43       13.21      4.55 o 
   6   1  29        3.03       -2.05      4.66 o 
   7   1  29        0.75       -1.97      3.90 o 
   8   1  29        2.60        9.35      6.89 o 
 -14   2  29        0.02        6.89      6.89 o 
 -13   2  29        0.13        2.95      6.40 o 
 -12   2  29       62.60       67.67      7.63 o 
 -11   2  29       15.05       12.70      5.23 o 
 -10   2  29       11.82       15.18      4.77 o 
  -9   2  29       12.29       17.29      4.81 o 
  -8   2  29       21.88       20.12      4.49 o 
  -7   2  29       33.20       34.83      4.46 o 
  -6   2  29        3.20        2.16      3.36 o 
  -5   2  29       59.55       57.37      6.26 o 
  -4   2  29       10.02       22.76      5.56 o 
  -3   2  29       43.09       56.16      5.73 o 
  -2   2  29        4.40       10.97      5.11 o 
  -1   2  29      124.31      150.15     11.32 o 
   0   2  29        0.02        5.91      8.12 o 
   1   2  29        2.97       -5.66      8.12 o 
   2   2  29        1.25       -1.72      7.87 o 
   3   2  29        8.73       11.77      6.77 o 
   4   2  29       21.62       27.89      5.25 o 
   5   2  29        0.42        0.86      4.12 o 
   6   2  29        7.25        9.79      5.67 o 
 -13   3  29        1.44        2.46      5.66 o 
 -12   3  29        0.06        2.21      5.41 o 
 -11   3  29       63.15       67.32      5.55 o 
 -10   3  29        8.12       13.42      4.95 o 
  -9   3  29       40.25       36.33      5.28 o 
  -8   3  29        2.50        1.01      4.46 o 
  -7   3  29      121.32      123.28      5.73 o 
  -6   3  29       15.94       12.48      4.27 o 
  -5   3  29       63.83       67.92      9.35 o 
  -4   3  29        0.00        9.11      7.63 o 
  -3   3  29       45.44       65.95      8.61 o 
  -2   3  29       18.30       19.93      7.87 o 
  -1   3  29       28.61       35.68      8.37 o 
   0   3  29        1.91       -1.74      4.90 o 
   1   3  29       27.59       31.25      5.50 o 
   2   3  29       27.88       21.74      5.38 o 
   3   3  29       23.12       20.06      5.54 o 
   4   3  29       63.89       70.20      8.12 o 
   5   3  29       21.91       32.03      5.46 o 
 -11   4  29        0.65        1.97      6.40 o 
 -10   4  29       10.58        8.75      5.03 o 
  -9   4  29        0.08        9.24      4.96 o 
  -8   4  29        4.47        6.69      4.55 o 
  -7   4  29       31.02       44.49      5.19 o 
  -6   4  29       68.96       74.12      7.14 o 
  -5   4  29       46.83       43.06      5.05 o 
  -4   4  29        9.62       14.06      7.51 o 
  -3   4  29        3.08        7.29      4.60 o 
  -2   4  29        0.50       -1.20      4.72 o 
  -1   4  29        0.72        2.98      5.03 o 
   0   4  29       11.51       12.98      5.08 o 
   1   4  29        1.02        1.17      6.77 o 
   2   4  29       16.88       14.31      5.26 o 
   3   4  29        8.45       12.85      4.49 o 
  -9   5  29        0.71       -3.20      5.41 o 
  -8   5  29        0.40       -0.25      5.17 o 
  -6   5  29        0.51        2.71      8.12 o 
  -5   5  29        3.48        2.21      8.12 o 
  -4   5  29        6.13        6.14      4.60 o 
  -3   5  29       24.70       28.73      5.04 o 
  -2   5  29        7.68       13.31      5.54 o 
  -1   5  29       11.12       15.01      5.01 o 
   0   5  29        0.48       -0.46      5.14 o 
 -14   0  30       13.68       10.58      6.15 o 
 -13   0  30       20.86       20.42      6.89 o 
 -12   0  30       11.83       12.30      6.15 o 
 -11   0  30      161.67      142.48      8.12 o 
 -10   0  30        0.53        2.71      5.66 o 
  -9   0  30       43.67       32.47      5.17 o 
  -8   0  30        2.37        1.02      4.14 o 
  -7   0  30        0.00        1.50      4.31 o 
  -6   0  30        2.37        3.74      3.72 o 
  -5   0  30       42.07       46.63      4.14 o 
  -4   0  30       95.91      108.28      9.11 o 
  -3   0  30        0.14        5.17      7.63 o 
  -2   0  30        7.36        1.72      7.63 o 
  -1   0  30        8.57       10.83      7.14 o 
   0   0  30        0.47        8.12      6.89 o 
   1   0  30       90.13       86.38      7.87 o 
   2   0  30        6.33        8.12      6.64 o 
   3   0  30        0.01        4.92      6.64 o 
   4   0  30       34.12       51.92      7.38 o 
   5   0  30       18.48       20.67      6.89 o 
   6   0  30        2.01       -1.72      5.66 o 
 -14   1  30       12.19       20.42      6.89 o 
 -13   1  30       17.63       13.78      6.64 o 
 -12   1  30       31.29       30.02      6.40 o 
 -11   1  30        0.06       -2.95      5.91 o 
 -10   1  30        2.38        2.47      4.81 o 
  -9   1  30       32.31       31.94      8.12 o 
  -8   1  30        0.16        3.78      3.76 o 
  -7   1  30       41.69       45.80      4.05 o 
  -6   1  30       26.57       32.71      3.69 o 
  -5   1  30       25.60       33.23      6.09 o 
  -4   1  30        4.27        4.82      5.64 o 
  -3   1  30        0.16        4.92      5.31 o 
  -2   1  30      103.68      118.95      6.18 o 
  -1   1  30       69.46       78.65     16.49 o 
   0   1  30       13.57       10.12      5.11 o 
   1   1  30       28.33       38.93      5.29 o 
   2   1  30        0.20        5.05      4.79 o 
   3   1  30        0.02       -1.48      7.38 o 
   4   1  30        0.05       -0.25      7.14 o 
   5   1  30        0.84       -4.66      4.66 o 
   6   1  30        0.79       -2.27      4.55 o 
   7   1  30        9.32        2.77      4.55 o 
 -13   2  30       27.36       40.36      7.14 o 
 -12   2  30        1.78        4.18      6.15 o 
 -11   2  30       10.02        8.71      4.99 o 
 -10   2  30        8.55       13.76      4.99 o 
  -9   2  30        1.49        2.85      4.65 o 
  -8   2  30        2.80        5.58      4.36 o 
  -7   2  30       30.96       26.76      4.52 o 
  -6   2  30       32.77       30.50      3.89 o 
  -5   2  30      102.14      104.31      6.61 o 
  -4   2  30       31.47       29.08      5.91 o 
  -3   2  30       63.10       87.63     10.21 o 
  -2   2  30       50.12       49.48      6.40 o 
  -1   2  30       63.94       89.08      5.85 o 
   0   2  30        3.59       10.09      8.12 o 
   1   2  30       28.38       33.47      8.61 o 
   2   2  30        0.58       -1.35      4.97 o 
   3   2  30        4.21        2.22      4.85 o 
   4   2  30        5.37       -0.77      4.85 o 
   5   2  30        2.96       -2.39      4.85 o 
   6   2  30        1.57        7.15      4.30 o 
 -12   3  30        0.04        1.48      6.15 o 
 -11   3  30        0.21        4.87      5.05 o 
 -10   3  30        3.72        4.28      4.91 o 
  -9   3  30      101.86       92.02     13.90 o 
  -8   3  30        2.63        6.72      4.62 o 
  -7   3  30       34.31       42.80      4.84 o 
  -6   3  30        3.37        4.43      8.61 o 
  -5   3  30        0.50        3.45      8.61 o 
  -4   3  30       12.16       29.53      8.37 o 
  -3   3  30        5.39       13.53      8.12 o 
  -2   3  30        1.80        5.17      7.87 o 
  -1   3  30        2.10       -3.96      4.85 o 
   0   3  30        2.58       -0.21      5.08 o 
   1   3  30        8.19        7.01      5.08 o 
   2   3  30       23.10       22.32      5.50 o 
   3   3  30       29.02       35.81      5.78 o 
   4   3  30        0.17        4.36      5.20 o 
 -11   4  30        3.68        6.15      5.66 o 
 -10   4  30        4.53        4.28      4.69 o 
  -9   4  30       10.03       13.74      4.87 o 
  -8   4  30        0.16        3.02      4.55 o 
  -7   4  30        0.12        2.46      8.61 o 
  -6   4  30       34.37       34.91      6.77 o 
  -5   4  30       26.92       23.35      5.05 o 
  -4   4  30       21.31       38.85     11.81 o 
  -3   4  30       11.24       14.40      6.40 o 
  -2   4  30       10.91        9.21      4.85 o 
  -1   4  30        2.28        3.52      4.90 o 
   0   4  30       10.62       10.96      5.38 o 
   1   4  30        2.66        6.71      5.20 o 
   2   4  30       10.82       15.53      5.38 o 
  -7   5  30        6.10       -0.25      8.12 o 
  -6   5  30        7.01        0.74      8.12 o 
  -5   5  30        0.00       -0.49      8.12 o 
  -4   5  30        4.54        3.66      4.80 o 
  -3   5  30        7.87       11.24      4.78 o 
  -2   5  30       15.19       15.27      6.40 o 
  -1   5  30        4.86        0.74      6.15 o 
 -13   1  31        7.53        4.68      6.15 o 
 -12   1  31       38.94       29.28      6.64 o 
 -11   1  31       34.13       33.96      6.15 o 
 -10   1  31        0.00        4.30      4.65 o 
  -9   1  31        0.01        2.38      4.33 o 
  -8   1  31        1.68        2.83      3.80 o 
  -7   1  31        4.30        4.15      3.73 o 
  -6   1  31       12.42       24.88      6.18 o 
  -5   1  31       13.39       18.60      6.18 o 
  -4   1  31       23.02       35.51      6.18 o 
  -3   1  31       55.06       70.08      6.35 o 
  -2   1  31        0.19       17.47      6.64 o 
  -1   1  31       19.07       31.64      9.23 o 
   0   1  31        1.60        2.92      5.21 o 
   1   1  31       15.83       19.33      5.66 o 
   2   1  31        1.15        7.60      4.90 o 
   3   1  31        5.34        5.91      7.38 o 
   4   1  31        1.74       -1.94      4.55 o 
   5   1  31        1.51       -4.43      4.43 o 
   6   1  31        0.26       -1.64      4.76 o 
 -13   2  31        0.07        0.25      5.91 o 
 -12   2  31        1.68        5.17      5.66 o 
 -11   2  31        1.98        9.41      5.14 o 
 -10   2  31       46.12       50.34      5.36 o 
  -9   2  31        4.54        6.37      4.69 o 
  -8   2  31        3.24        5.61      4.33 o 
  -7   2  31       12.84       14.28      4.33 o 
  -6   2  31        5.17        4.37      6.08 o 
  -5   2  31        0.67        1.63      5.99 o 
  -4   2  31       42.32       49.32      6.16 o 
  -3   2  31        0.14        2.37      5.36 o 
  -2   2  31        0.25        9.16      5.36 o 
  -1   2  31       11.76       20.71      5.54 o 
   0   2  31       57.18       52.91      8.86 o 
   1   2  31        4.76        5.66      8.12 o 
   2   2  31        9.45       10.75      5.03 o 
   3   2  31        7.63        1.39      5.14 o 
   4   2  31       14.62        4.64      5.08 o 
   5   2  31        0.39        0.03      5.11 o 
 -12   3  31        9.26       14.52      6.64 o 
 -11   3  31       13.29       10.73      4.77 o 
 -10   3  31       11.08       11.47      4.91 o 
  -9   3  31        5.43        5.71      4.65 o 
  -8   3  31        7.40        6.47      4.65 o 
  -7   3  31       46.52       47.49      9.60 o 
  -6   3  31       14.16       24.85      9.35 o 
  -5   3  31       96.54      107.54     10.09 o 
  -4   3  31        0.02       14.77      8.12 o 
  -3   3  31        0.43       16.49      8.12 o 
  -2   3  31        0.00        7.87      8.12 o 
  -1   3  31        6.22        7.36      4.90 o 
   0   3  31       24.94       23.60      5.26 o 
   1   3  31       28.53       28.78      5.38 o 
   2   3  31        5.48        2.34      5.43 o 
   3   3  31        3.21        4.95      5.20 o 
 -10   4  31       20.63       25.05      5.19 o 
  -9   4  31        8.04       13.24      4.58 o 
  -8   4  31        3.13        3.49      4.55 o 
  -7   4  31        2.53        2.46      8.37 o 
  -6   4  31       27.48       21.52      4.77 o 
  -5   4  31       22.52       16.79      4.95 o 
  -4   4  31       59.22       71.33     15.01 o 
  -3   4  31        2.20        4.88      7.87 o 
  -2   4  31        1.22        5.09      4.97 o 
  -1   4  31       17.43       23.76      5.26 o 
   0   4  31        0.83        0.65      5.26 o 
   1   4  31       14.66       13.53      7.14 o 
  -7   5  31        1.13        0.98      8.12 o 
  -6   5  31        1.38        9.35      8.37 o 
  -5   5  31       12.74       13.29      8.37 o 
  -4   5  31        3.87        4.94      4.36 o 
  -3   5  31        9.65       14.27      5.91 o 
 -13   0  32       23.02       14.03      6.64 o 
 -12   0  32       16.56       10.09      6.40 o 
 -11   0  32       22.87       22.39      6.40 o 
 -10   0  32        3.63        2.95      5.41 o 
  -9   0  32       32.91       30.89      5.03 o 
  -8   0  32        0.58        2.17      4.33 o 
  -7   0  32        3.62        2.21      3.96 o 
  -6   0  32        0.61        7.14      8.86 o 
  -5   0  32       20.91       29.28      9.11 o 
  -4   0  32       11.06       12.30      8.61 o 
  -3   0  32       11.16        0.74      8.37 o 
  -2   0  32        2.15       -7.87      7.87 o 
  -1   0  32        0.00       -3.20      7.87 o 
   0   0  32       41.81       63.24      7.87 o 
   1   0  32       49.76       64.23      7.87 o 
   2   0  32        0.15        6.15      6.89 o 
   3   0  32        0.32        4.68      6.64 o 
   4   0  32        2.47        3.45      6.64 o 
   5   0  32        2.50        4.18      6.64 o 
 -13   1  32        0.50        7.87      5.91 o 
 -12   1  32        9.43       10.34      6.40 o 
 -11   1  32        1.23        6.15      5.91 o 
 -10   1  32       43.44       50.80      5.55 o 
  -9   1  32       43.37       46.50      6.40 o 
  -8   1  32        6.97       11.53      4.09 o 
  -7   1  32        5.47       10.35      3.76 o 
  -6   1  32       36.75       36.78      6.51 o 
  -5   1  32        0.06        3.66      6.00 o 
  -4   1  32        3.80       10.42      5.91 o 
  -3   1  32      229.70      273.18      7.82 o 
  -2   1  32        0.54       17.47      8.49 o 
  -1   1  32       72.19       84.13     11.69 o 
   0   1  32        4.97       12.32      5.46 o 
   1   1  32        2.22        6.35      5.13 o 
   2   1  32        0.84        5.80      4.94 o 
   3   1  32        0.00        5.91      7.63 o 
   4   1  32        0.02       -4.73      4.73 o 
   5   1  32        0.48       -0.47      4.73 o 
 -12   2  32        1.59        6.89      6.40 o 
 -11   2  32        0.04       -0.53      4.69 o 
 -10   2  32        0.00        8.38      5.03 o 
  -9   2  32        1.45       -2.14      4.49 o 
  -8   2  32       22.49       21.37      4.55 o 
  -7   2  32       14.63       10.34      9.11 o 
  -6   2  32        1.51        2.15      6.06 o 
  -5   2  32       46.93       50.90      6.64 o 
  -4   2  32       16.37       17.64      5.96 o 
  -3   2  32        2.91        8.65      5.64 o 
  -2   2  32        6.50       13.03      5.46 o 
  -1   2  32        7.17       21.66      8.37 o 
   0   2  32        6.90        9.60      8.12 o 
   1   2  32        3.55        9.11      8.12 o 
   2   2  32        0.41       -3.80      5.14 o 
   3   2  32        1.28       -1.71      4.85 o 
   4   2  32        0.27       -2.70      4.90 o 
 -11   3  32        1.07        4.87      5.05 o 
 -10   3  32       11.44       12.95      4.65 o 
  -9   3  32       21.79       25.72      5.06 o 
  -8   3  32      114.16      110.01      8.24 o 
  -7   3  32        3.19        3.69      9.35 o 
  -6   3  32        6.63       11.81      9.11 o 
  -5   3  32        1.88       -2.46      9.11 o 
  -4   3  32        2.87       28.30      8.86 o 
  -3   3  32        0.00       10.34      8.12 o 
  -2   3  32        1.59        7.38      8.37 o 
  -1   3  32       13.72       17.71      5.20 o 
   0   3  32        1.57        4.82      5.20 o 
   1   3  32        1.25        2.24      5.32 o 
   2   3  32        1.10        2.73      5.20 o 
 -10   4  32        0.07        2.71      8.61 o 
  -9   4  32        0.04        3.13      4.27 o 
  -8   4  32        0.00        2.21      8.61 o 
  -7   4  32        1.35        2.46      8.86 o 
  -6   4  32       25.48       18.57      4.91 o 
  -5   4  32       12.70       11.62      4.77 o 
  -4   4  32        0.03        5.51      6.52 o 
  -3   4  32        3.14        6.78      7.01 o 
  -2   4  32        1.22        3.84      5.03 o 
  -1   4  32        1.88        2.36      4.90 o 
 -12   1  33        0.00        0.00      5.91 o 
 -11   1  33        8.50       10.09      6.15 o 
 -10   1  33        3.84        5.80      4.69 o 
  -9   1  33        6.96       10.12      4.72 o 
  -8   1  33        0.08        2.61      3.97 o 
  -7   1  33        0.25        4.80      6.44 o 
  -6   1  33        1.42       10.53      6.35 o 
  -5   1  33        2.10        5.61      6.18 o 
  -4   1  33       36.57       39.59      6.43 o 
  -3   1  33        3.85        8.75      6.08 o 
  -2   1  33        6.09       14.18      7.01 o 
  -1   1  33       16.03       20.05      5.65 o 
   0   1  33       15.35       17.64      6.89 o 
   1   1  33        4.58        5.98      5.21 o 
   2   1  33        0.03       -0.74      7.38 o 
   3   1  33        0.25        1.48      7.38 o 
   4   1  33        0.85        1.35      4.55 o 
 -12   2  33       14.37       19.93      6.40 o 
 -11   2  33        5.86        8.86      5.28 o 
 -10   2  33       71.10       64.73      9.60 o 
  -9   2  33        5.20        7.43      4.88 o 
  -8   2  33       17.73       16.98      9.23 o 
  -7   2  33        9.58       10.34      9.35 o 
  -6   2  33        1.06        2.60      6.06 o 
  -5   2  33        3.55        9.94      5.99 o 
  -4   2  33       15.12       24.36      6.13 o 
  -3   2  33       77.37       81.11      6.41 o 
  -2   2  33        0.10        6.43      5.36 o 
  -1   2  33        8.44       14.27      8.12 o 
   0   2  33       21.96       29.28      8.37 o 
   1   2  33       17.08       16.00      8.37 o 
   2   2  33        1.61        0.29      4.85 o 
   3   2  33        6.21        0.25      8.12 o 
 -11   3  33        8.50        7.63      5.66 o 
 -10   3  33        0.56        0.79      4.80 o 
  -9   3  33       26.17       37.75      8.98 o 
  -8   3  33        0.63        9.11      9.60 o 
  -7   3  33        1.11        0.49      9.35 o 
  -6   3  33       15.61       22.39      9.35 o 
  -5   3  33       36.61       38.39      9.60 o 
  -4   3  33        8.83        8.12      8.86 o 
  -3   3  33       37.31       62.51      9.11 o 
  -2   3  33        1.14        7.38      8.37 o 
  -1   3  33        0.17       -1.98      4.78 o 
   0   3  33        0.15        3.43      4.96 o 
   1   3  33        3.36        4.78      5.01 o 
  -8   4  33        1.61       12.80      9.11 o 
  -7   4  33        0.34        4.18      8.86 o 
  -6   4  33        0.63       -1.47      4.73 o 
  -5   4  33        9.46        1.26      4.95 o 
  -4   4  33        0.17       -1.69      5.05 o 
  -3   4  33       12.60       13.15      5.26 o 
  -2   4  33        1.50       -3.20      6.15 o 
 -12   0  34       12.00        8.12      6.15 o 
 -11   0  34        7.27        7.87      5.41 o 
 -10   0  34        0.24        0.25      5.66 o 
  -9   0  34        4.41        8.04      4.72 o 
  -8   0  34      110.62      120.81      9.47 o 
  -7   0  34        5.56       14.52      9.60 o 
  -6   0  34       35.70       47.99      9.84 o 
  -5   0  34       85.47       91.05     10.09 o 
  -4   0  34        0.54        6.89      8.86 o 
  -3   0  34        0.89        0.98      8.61 o 
  -2   0  34       70.13       85.14      9.60 o 
  -1   0  34       34.18       31.74      8.61 o 
   0   0  34       11.41       11.81      7.63 o 
   1   0  34        1.62        6.64      7.14 o 
   2   0  34       23.31       26.82      7.38 o 
   3   0  34        8.16       14.27      6.89 o 
   4   0  34        0.01        0.49      6.64 o 
 -12   1  34       17.02       16.49      5.66 o 
 -11   1  34        0.01        0.25      5.41 o 
 -10   1  34       25.19       26.10      6.15 o 
  -9   1  34        1.18        0.38      4.92 o 
  -8   1  34       46.41       51.80      7.05 o 
  -7   1  34       14.87       22.48      6.70 o 
  -6   1  34        1.38        7.15      6.43 o 
  -5   1  34        1.36        2.75      6.34 o 
  -4   1  34        0.45        3.13      6.08 o 
  -3   1  34        0.32        2.40      5.99 o 
  -2   1  34        0.55       -0.50      5.81 o 
  -1   1  34        2.12       21.13      5.65 o 
   0   1  34        0.28        7.00      8.00 o 
   1   1  34        0.03       -1.00      5.21 o 
   2   1  34        0.72       11.07      7.63 o 
   3   1  34        0.93        0.49      7.38 o 
 -11   2  34       10.67       17.72      5.66 o 
 -10   2  34       24.73       37.11      8.12 o 
  -9   2  34        0.00        3.31      4.55 o 
  -8   2  34        4.03        2.71      9.60 o 
  -7   2  34       10.40       12.55      9.60 o 
  -6   2  34       15.63       16.48      6.24 o 
  -5   2  34        1.30       -0.32      6.06 o 
  -4   2  34       20.04       27.67      6.13 o 
  -3   2  34        2.60        6.44      5.67 o 
  -2   2  34        0.20        3.94      8.12 o 
  -1   2  34        0.11       12.30      8.37 o 
   0   2  34        1.07       22.89      8.61 o 
   1   2  34        6.04       18.21      8.37 o 
 -10   3  34        0.02       -1.48      5.66 o 
  -9   3  34       10.64       15.01      9.60 o 
  -8   3  34        6.85       12.30      9.84 o 
  -7   3  34       31.54       29.53      9.84 o 
  -6   3  34        0.27        2.71      9.60 o 
  -5   3  34        0.48       -6.64      9.35 o 
  -4   3  34        0.07       -5.66      9.11 o 
  -3   3  34        4.57       18.70      8.61 o 
  -2   3  34        0.06        7.15      5.26 o 
  -1   3  34        0.00        2.83      5.08 o 
  -5   4  34        0.21        2.21      5.91 o 
  -4   4  34       10.75        8.61      6.15 o 
 -11   1  35        7.14        7.14      6.40 o 
 -10   1  35        0.70        0.66      4.52 o 
  -9   1  35        3.81        8.75      9.97 o 
  -8   1  35        4.17        9.71      6.70 o 
  -7   1  35        2.85        7.14      6.61 o 
  -6   1  35        4.64       11.65      6.52 o 
  -5   1  35        1.47        3.72      6.26 o 
  -4   1  35        2.33        1.14      6.16 o 
  -3   1  35        3.02       -1.09      6.03 o 
  -2   1  35       22.11       21.75      6.16 o 
  -1   1  35       18.33       19.50      5.65 o 
   0   1  35       10.54       21.32      5.73 o 
   1   1  35        0.01        4.92      7.87 o 
   2   1  35       13.10       13.78      7.63 o 
 -11   2  35       25.62       24.36      6.64 o 
 -10   2  35       85.09       87.61      7.63 o 
  -9   2  35       11.35       17.72     10.09 o 
  -8   2  35       65.63       79.49     10.83 o 
  -7   2  35        0.02       -2.95      9.11 o 
  -6   2  35        1.72        7.57      6.16 o 
  -5   2  35        8.74        9.85      6.20 o 
  -4   2  35        2.40       -0.82      5.96 o 
  -3   2  35        0.00       -0.10      5.85 o 
  -2   2  35       17.98       37.65      8.86 o 
  -1   2  35       11.33       28.79      8.86 o 
   0   2  35        1.92        9.11      8.37 o 
  -5   3  35        1.22       -1.48      9.35 o 
 -11   0  36       18.02        5.41      5.91 o 
  -9   0  36        0.38       -3.45      9.35 o 
  -8   0  36        2.08        2.46      9.35 o 
  -7   0  36       18.50       19.93      9.84 o 
  -6   0  36      143.45      173.98     11.57 o 
  -5   0  36       28.00       32.73      9.84 o 
  -4   0  36        6.43        7.87      9.11 o 
  -3   0  36       18.87       22.15      8.86 o 
  -2   0  36        6.35        7.14      8.37 o 
  -1   0  36        0.00       -1.23      8.37 o 
   0   0  36       37.70       33.71      8.61 o 
   1   0  36       13.95        4.18      7.87 o 
 -11   1  36        3.72        0.49      5.41 o 
 -10   1  36        9.14        2.21      5.91 o 
  -9   1  36        4.20       18.21      9.84 o 
  -8   1  36        8.04       13.10      6.78 o 
  -7   1  36       20.02       23.36      6.70 o 
  -6   1  36        1.33        4.82      6.43 o 
  -5   1  36        0.02        1.54      6.35 o 
  -4   1  36        3.72        1.11      6.16 o 
  -3   1  36        0.55       -0.32      6.16 o 
  -2   1  36       14.73       17.29      7.38 o 
  -1   1  36       12.38       19.12      5.91 o 
   0   1  36        2.28       11.69      8.12 o 
  -7   2  36        0.40        2.71      9.60 o 
  -6   2  36        3.81        4.16      6.24 o 
  -5   2  36        0.91       -0.67      6.13 o 
  -4   2  36       13.78        8.62      6.13 o 
  -3   2  36        1.76       -1.97      9.11 o 
  -7   1  37        3.91       14.03      9.35 o 
  -6   1  37        6.10        3.89      6.61 o 
  -5   1  37        0.01        3.29      6.26 o 
  -4   1  37        3.70        5.00      6.26 o 
  -3   1  37        9.34        7.81      6.34 o 
  -2   1  37        0.68        3.20      8.12 o 
  -1   1  37       14.35        7.38      7.87 o 
  -6   2  37        5.88        1.48      8.61 o 
  -5   2  37        2.38        5.17      7.87 o 
  -4   2  37        5.49        5.17      7.87 o 
  -4   1  38        6.86        3.45      8.61 o 
                                                 
